# Supplementary material for: Microbiome Aggregated Traits and Assembly Are More Sensitive to Soil Management than Diversity
Source: mSystems. 2021 May 27;6(3):e01056-20. doi: 10.1128/mSystems.01056-20 (PMC8269249; doi:10.1128/mSystems.01056-20)
Supplement: DATA SET S1 [file msystems.01056-20-sd001.xlsx]

## Sheet: grassland10_BACTERIAL_16SrRNA
GCF_000953475.1_Methylacidiphilum_fumariolicum_SolV|GCF_000019665.1_Methylacidiphilum_infernorum_V4_strain_V4	3292
GCF_001618865.1_Luteitalea_pratensis_strain_DSM_100886__HEG_-6_39	2370
GCF_001318295.1_Candidatus_Xiphinematobacter_sp._Idaho_Grape_strain_Idaho_Grape	1751
GCF_900097105.1_Akkermansia_glycaniphila|GCF_000019665.1_Methylacidiphilum_infernorum_V4_strain_V4	1535
GCF_000025265.1_Conexibacter_woesei_DSM_14684_strain_DSM_14684|GCF_007970665.1_Baekduia_soli_strain_BR7-21	1021
GCF_000014905.1_Candidatus_Solibacter_usitatus_Ellin6076_strain_Ellin6076	923
GCF_000014005.1_Candidatus_Koribacter_versatilis_Ellin345_strain_Ellin345|GCF_000179915.2_Terriglobus_saanensis_SP1PR4_strain_SP1PR4	821
GCF_000226295.1_Chloracidobacterium_thermophilum_B_strain_B	810
GCF_000025905.1_Coraliomargarita_akajimensis_DSM_45221_strain_DSM_45221|GCF_000019665.1_Methylacidiphilum_infernorum_V4_strain_V4	805
GCF_900097105.1_Akkermansia_glycaniphila|GCF_004015085.1_Akkermansia_muciniphila_strain_EB-AMDK-18	801
GCF_000020145.1_Elusimicrobium_minutum_Pei191_strain_Pei191|GCF_001027545.1_Endomicrobium_proavitum_strain_Rsa215	664
GCF_000025905.1_Coraliomargarita_akajimensis_DSM_45221_strain_DSM_45221|GCF_000019965.1_Opitutus_terrae_PB90-1_strain_PB90-1	658
GCF_001688765.2_Akkermansia_muciniphila_strain_YL44|GCF_004015085.1_Akkermansia_muciniphila_strain_EB-AMDK-18	651
GCF_000025265.1_Conexibacter_woesei_DSM_14684_strain_DSM_14684|GCF_007164525.1_Rubrobacter_xylanophilus_strain_AA3-22	631
GCF_001023575.1_Actinobacteria_bacterium_IMCC26256_strain_IMCC26256	617
GCF_001318295.1_Candidatus_Xiphinematobacter_sp._Idaho_Grape_strain_Idaho_Grape|GCF_000019665.1_Methylacidiphilum_infernorum_V4_strain_V4	604
GCF_000014905.1_Candidatus_Solibacter_usitatus_Ellin6076_strain_Ellin6076|GCF_000179915.2_Terriglobus_saanensis_SP1PR4_strain_SP1PR4	514
GCF_000024225.1_Atopobium_parvulum_DSM_20469_strain_DSM_20469|GCF_000143845.1_Olsenella_uli_DSM_7084_strain_DSM_7084	509
GCF_007970665.1_Baekduia_soli_strain_BR7-21	433
GCF_000025265.1_Conexibacter_woesei_DSM_14684_strain_DSM_14684	420
GCF_000023265.1_Acidimicrobium_ferrooxidans_DSM_10331_strain_DSM_10331	417
GCF_001579845.1_Rhodoplanes_sp._Z2-YC6860_strain_YC6860	409
GCF_000067165.1_Sorangium_cellulosum_So_ce56_strain_So_ce_56|GCF_001189295.1_Chondromyces_crocatus_strain_Cm_c5	384
GCF_003568865.1_Rubrobacter_indicoceani_strain_SCSIO_08198|GCF_007164525.1_Rubrobacter_xylanophilus_strain_AA3-22	350
GCF_000024805.1_Haliangium_ochraceum_DSM_14365_strain_DSM_14365	350
GCF_000024225.1_Atopobium_parvulum_DSM_20469_strain_DSM_20469|GCF_000023265.1_Acidimicrobium_ferrooxidans_DSM_10331_strain_DSM_10331	349
GCF_000953475.1_Methylacidiphilum_fumariolicum_SolV	341
GCF_000226295.1_Chloracidobacterium_thermophilum_B_strain_B|GCF_000179915.2_Terriglobus_saanensis_SP1PR4_strain_SP1PR4	331
GCF_001618865.1_Luteitalea_pratensis_strain_DSM_100886__HEG_-6_39|GCF_000179915.2_Terriglobus_saanensis_SP1PR4_strain_SP1PR4	329
GCF_000014005.1_Candidatus_Koribacter_versatilis_Ellin345_strain_Ellin345	322
GCF_000025265.1_Conexibacter_woesei_DSM_14684_strain_DSM_14684|GCF_000023265.1_Acidimicrobium_ferrooxidans_DSM_10331_strain_DSM_10331	313
GCF_007747215.1_Planctomycetes_bacterium_ETA_A1_strain_ETA_A1	309
GCF_002998355.1_Victivallales_bacterium_CCUG_44730_strain_CCUG_44730	300
GCF_000522985.1_Gemmatirosa_kalamazoonesis_strain_KBS708|GCF_001886815.1_Caldithrix_abyssi_DSM_13497_strain_LF13	289
GCF_007747215.1_Planctomycetes_bacterium_ETA_A1_strain_ETA_A1|GCF_008254045.1_Gemmataceae_bacterium_PX52_strain_PX52	283
GCF_000025005.1_Thermobaculum_terrenum_ATCC_BAA-798_strain_ATCC_BAA-798	282
GCF_004208415.1_Ktedonobacterales_bacterium_SCAWS-G2_strain_SCAWS-G2	255
GCF_000020985.1_Thermodesulfovibrio_yellowstonii_DSM_11347_strain_DSM_11347	255
GCF_000522985.1_Gemmatirosa_kalamazoonesis_strain_KBS708	254
GCF_000025905.1_Coraliomargarita_akajimensis_DSM_45221_strain_DSM_45221	251
GCF_004300825.1_Egicoccus_halophilus_strain_EGI_80432|GCF_003344865.1_Euzebya_sp._DY32-46_strain_DY32-46	247
GCF_008254045.1_Gemmataceae_bacterium_PX52_strain_PX52	247
GCF_005153485.1_Pseudolabrys_sp._FHR47_strain_FHR47	247
GCF_001579945.1_Steroidobacter_denitrificans_strain_DSM_18526	235
GCF_001887695.1_Bradyrhizobium_japonicum_strain_J5	235
GCF_004299845.1_Verrucomicrobia_bacterium_S94_strain_S94|GCF_001017655.1_Kiritimatiella_glycovorans_strain_L21-Fru-AB	233
GCF_000695095.2_Gemmatimonas_phototrophica_strain_AP64|GCF_000010305.1_Gemmatimonas_aurantiaca_T-27_strain_T-27	232
GCF_003589925.1_Chryseolinea_sp._KIS68-18_strain_KIS68-18	230
GCF_007753915.1_Phycisphaerae_bacterium_RAS2_strain_RAS2	220
GCF_004015085.1_Akkermansia_muciniphila_strain_EB-AMDK-18	211
GCF_000827125.1_Geoalkalibacter_subterraneus_strain_Red1	211
GCF_005937885.2_Bradyrhizobium_sp._KBS0727_strain_KBS0727	210
GCF_000178955.2_Granulicella_mallensis_MP5ACTX8_strain_MP5ACTX8|GCF_000179915.2_Terriglobus_saanensis_SP1PR4_strain_SP1PR4	209
GCF_004300825.1_Egicoccus_halophilus_strain_EGI_80432|GCF_000024345.1_Kribbella_flavida_DSM_17836_strain_DSM_17836	207
GCF_000024665.1_Fibrobacter_succinogenes_subsp._succinogenes_S85_strain_S85|GCF_000146505.1_Fibrobacter_succinogenes_subsp._succinogenes_S85_strain_S85	207
GCF_000737325.1_Sandaracinus_amylolyticus_strain_DSM_53668	203
GCF_000284335.1_Caldisericum_exile_AZM16c01_strain_AZM16c01	200
GCF_000737325.1_Sandaracinus_amylolyticus_strain_DSM_53668|GCF_000022145.1_Anaeromyxobacter_dehalogenans_2CP-1_strain_2CP-1	200
GCF_004347775.1_Flavisolibacter_sp._17J28-1_strain_17J28-1|GCF_007970805.1_Flavisolibacter_ginsenosidimutans_strain_Gsoil_636	199
GCF_001447885.1_Candidatus_Nasuia_deltocephalinicola_strain_PUNC|GCF_000442605.1_Candidatus_Nasuia_deltocephalinicola_str._NAS-ALF_strain_ALF	198
GCF_009002475.1_Planctomycetes_bacterium_SRT547_strain_SRT547	197
GCF_004102945.1_Vampirococcus_sp._LiM_strain_LiM	196
GCF_004299845.1_Verrucomicrobia_bacterium_S94_strain_S94|GCF_000019665.1_Methylacidiphilum_infernorum_V4_strain_V4	190
GCF_006738645.1_Stella_humosa_strain_ATCC_43930	190
GCF_002761215.1_Candidatus_Gracilibacteria_bacterium_HOT-871_strain_HOT-871	187
GCF_001189295.1_Chondromyces_crocatus_strain_Cm_c5	183
GCF_001263175.1_Vulgatibacter_incomptus_strain_DSM_27710|GCF_000022145.1_Anaeromyxobacter_dehalogenans_2CP-1_strain_2CP-1	181
GCF_000284115.1_Phycisphaera_mikurensis_NBRC_102666_strain_NBRC_102666|GCF_007753915.1_Phycisphaerae_bacterium_RAS2_strain_RAS2	180
GCF_001693515.2_Bradyrhizobium_paxllaeri_strain_LMTR_21	180
GCF_000522985.1_Gemmatirosa_kalamazoonesis_strain_KBS708|GCF_000010305.1_Gemmatimonas_aurantiaca_T-27_strain_T-27	179
GCF_000092785.1_Waddlia_chondrophila_WSU_86-1044_strain_WSU_86-1044|GCF_004102945.1_Vampirococcus_sp._LiM_strain_LiM	179
GCF_002952755.1_Candidatus_Saccharibacteria_bacterium_YM_S32_TM7_50_20_strain_YM_S32_TM7_50_20	176
GCF_001509405.1_Aeromicrobium_erythreum_strain_AR18|GCF_004014875.1_Nocardioides_sp._HY056_strain_HY056	174
GCF_000092785.1_Waddlia_chondrophila_WSU_86-1044_strain_WSU_86-1044|GCF_000019665.1_Methylacidiphilum_infernorum_V4_strain_V4	174
GCF_002277955.1_Thermogutta_terrifontis_strain_R1|GCF_007748055.1_Planctomycetes_bacterium_Pan216_strain_Pan216	172
GCF_002355335.1_Variibacter_gotjawalensis_strain_GJW-30	170
GCF_000242935.2_Opitutaceae_bacterium_TAV5_strain_TAV5|GCF_000019965.1_Opitutus_terrae_PB90-1_strain_PB90-1	169
GCF_003330725.1_Acidisarcina_polymorpha_strain_SBC82	169
GCF_000177615.2_Frankia_symbiont_of_Datisca_glomerata_strain_4085684	166
GCF_001023575.1_Actinobacteria_bacterium_IMCC26256_strain_IMCC26256|GCF_000023265.1_Acidimicrobium_ferrooxidans_DSM_10331_strain_DSM_10331	164
GCF_008728855.1_Rhodospirillaceae_bacterium_R5913_strain_R5913|GCF_008728835.1_Rhodospirillaceae_bacterium_R5959_strain_R5959	161
GCF_000827125.1_Geoalkalibacter_subterraneus_strain_Red1|GCF_001278055.1_Desulfuromonas_soudanensis_strain_WTL	157
GCF_001953215.1_Betaproteobacteria_bacterium_GR16-43_strain_GR16-43	154
GCF_003716915.1_Akkermansia_muciniphila_strain_EB-AMDK-1	153
GCF_000724625.1_Fimbriimonas_ginsengisoli_Gsoil_348_strain_Gsoil_348	150
GCF_004300825.1_Egicoccus_halophilus_strain_EGI_80432|GCF_000023265.1_Acidimicrobium_ferrooxidans_DSM_10331_strain_DSM_10331	150
GCF_000281175.1_Caldilinea_aerophila_DSM_14535___NBRC_104270_strain_DSM_14535	145
GCF_000143165.1_Dehalogenimonas_lykanthroporepellens_BL-DC-9_strain_BL-DC-9|GCF_000009025.1_Dehalococcoides_mccartyi_CBDB1_strain_CBDB1	145
GCF_007970185.1_Pseudobacter_ginsenosidimutans_strain_Gsoil_221	144
GCF_005697055.1_TM7_phylum_sp._oral_taxon_955_strain_PM004|GCF_005697215.1_TM7_phylum_sp._oral_taxon_488_strain_AC001	143
GCF_000020985.1_Thermodesulfovibrio_yellowstonii_DSM_11347_strain_DSM_11347|GCF_000299235.1_Leptospirillum_ferriphilum_ML-04_strain_ML-04	143
GCF_000092645.1_Thermobispora_bispora_DSM_43833_strain_DSM_43833	142
GCF_002952755.1_Candidatus_Saccharibacteria_bacterium_YM_S32_TM7_50_20_strain_YM_S32_TM7_50_20|GCF_005697215.1_TM7_phylum_sp._oral_taxon_488_strain_AC001	141
GCF_000014725.1_Syntrophomonas_wolfei_subsp._wolfei_str._Goettingen_G311_strain_Goettingen_G311|GCF_000166335.1_Caldicellulosiruptor_owensensis_OL_strain_OL	141
GCF_000067165.1_Sorangium_cellulosum_So_ce56_strain_So_ce_56|GCF_000418325.1_Sorangium_cellulosum_So0157-2_strain_So0157-2	141
GCF_000144645.1_Thermosediminibacter_oceani_DSM_16646_strain_DSM_16646|GCF_000213235.1_Tepidanaerobacter_acetatoxydans_Re1_strain_Re1	139
GCF_000281175.1_Caldilinea_aerophila_DSM_14535___NBRC_104270_strain_DSM_14535|GCF_004208415.1_Ktedonobacterales_bacterium_SCAWS-G2_strain_SCAWS-G2	138
GCF_000024405.1_Sebaldella_termitidis_ATCC_33386_strain_ATCC_33386|GCF_003019315.1_Fusobacterium_mortiferum_ATCC_9817_strain_ATCC_9817	136
GCF_000243115.2_Niabella_soli_DSM_19437_strain_JS13-8__DSM_19437|GCF_001654455.1_Niabella_ginsenosidivorans_strain_BS26	136
GCF_007747215.1_Planctomycetes_bacterium_ETA_A1_strain_ETA_A1|GCF_003149495.1_Gemmata_obscuriglobus_strain_DSM_5831	136
GCF_000281175.1_Caldilinea_aerophila_DSM_14535___NBRC_104270_strain_DSM_14535|GCF_000024985.1_Sphaerobacter_thermophilus_DSM_20745_strain_DSM_20745	135
GCF_000186345.1_Isosphaera_pallida_ATCC_43644_strain_ATCC_43644|GCF_007748055.1_Planctomycetes_bacterium_Pan216_strain_Pan216	135
GCF_007362775.1_Microlunatus_sp._KUDC0627_strain_KUDC0627|GCF_000024345.1_Kribbella_flavida_DSM_17836_strain_DSM_17836	134
GCF_003258315.1_Bradymonas_sediminis_strain_FA350|GCF_007993755.1_Bradymonadales_bacterium_V1718_strain_V1718	134
GCF_004322855.1_Egibacter_rhizosphaerae_strain_EGI_80759|GCF_003344865.1_Euzebya_sp._DY32-46_strain_DY32-46	130
GCF_000017805.1_Roseiflexus_castenholzii_DSM_13941_strain_DSM_13941|GCF_000018865.1_Chloroflexus_aurantiacus_J-10-fl_strain_J-10-fl	128
GCF_000828975.1_Burkholderiales_bacterium_GJ-E10_strain_GJ-E10	127
GCF_003150835.1_Phenylobacterium_sp._HYN0004_strain_HYN0004	127
GCF_000017505.1_Anaeromyxobacter_sp._Fw109-5_strain_Fw109-5|GCF_000022145.1_Anaeromyxobacter_dehalogenans_2CP-1_strain_2CP-1	125
GCF_000015025.1_Acidothermus_cellulolyticus_11B_strain_11B__ATCC_43068|GCF_000024345.1_Kribbella_flavida_DSM_17836_strain_DSM_17836	124
GCF_002831585.1_Bradyrhizobium_sp._SK17_strain_CBNU|GCF_001693515.2_Bradyrhizobium_paxllaeri_strain_LMTR_21	123
GCF_005083985.2_Cetia_pacifica_strain_TB6|GCF_000517565.1_Desulfurella_acetivorans_A63_strain_A63	122
GCF_001889125.1_Janibacter_indicus_strain_YFY001|GCF_001042695.1_Scardovia_inopinata_JCM_12537_strain_JCM_12537	121
GCF_000279145.1_Melioribacter_roseus_P3M-2_strain_P3M-2|GCF_000258405.1_Ignavibacterium_album_JCM_16511_strain_JCM_16511	120
GCF_001644645.1_Flavisolibacter_tropicus_strain_LCS9	119
GCF_000281175.1_Caldilinea_aerophila_DSM_14535___NBRC_104270_strain_DSM_14535|GCF_000009025.1_Dehalococcoides_mccartyi_CBDB1_strain_CBDB1	118
GCF_000166055.1_Rhodomicrobium_vannielii_ATCC_17100_strain_ATCC_17100|GCF_000143145.1_Hyphomicrobium_denitrificans_ATCC_51888_strain_ATCC_51888	117
GCF_000092645.1_Thermobispora_bispora_DSM_43833_strain_DSM_43833|GCF_000024345.1_Kribbella_flavida_DSM_17836_strain_DSM_17836	115
GCF_900232105.1_Candidatus_Kuenenia_stuttgartiensis	115
GCF_007747995.1_Planctomycetes_bacterium_Mal52_strain_Mal52	115
GCF_000513475.1_Candidatus_Babela_massiliensis_strain_673862|GCF_003366055.1_Candidatus_Dependentiae_bacterium__ex_Spumella_elongata_CCAP_955/1__strain_SeV1	115
GCF_000243115.2_Niabella_soli_DSM_19437_strain_JS13-8__DSM_19437|GCF_007970805.1_Flavisolibacter_ginsenosidimutans_strain_Gsoil_636	113
GCF_000237145.1_Actinoplanes_sp._SE50/110_strain_SE50/110|GCF_003612775.1_Micromonospora_tulbaghiae_strain_CNY-010	112
GCF_000092785.1_Waddlia_chondrophila_WSU_86-1044_strain_WSU_86-1044|GCF_000470805.1_Chlamydia_pecorum_W73_strain_W73	112
GCF_005083985.2_Cetia_pacifica_strain_TB6|GCF_000010325.1_Nitratiruptor_sp._SB155-2_strain_SB155-2	112
GCF_004300825.1_Egicoccus_halophilus_strain_EGI_80432	111
GCF_000022565.1_Acidobacterium_capsulatum_ATCC_51196_strain_ATCC_51196	111
GCF_000737325.1_Sandaracinus_amylolyticus_strain_DSM_53668|GCF_001189295.1_Chondromyces_crocatus_strain_Cm_c5	111
GCF_002310495.1_Nibricoccus_aquaticus_strain_HZ-65	110
GCF_007748055.1_Planctomycetes_bacterium_Pan216_strain_Pan216	110
GCF_000328565.1_Mycobacterium_sp._JS623_strain_JS623	108
GCF_000025185.1_Pirellula_staleyi_DSM_6068_strain_DSM_6068|GCF_008065135.1_Roseimaritima_ulvae_strain_UC8	107
GCF_000265425.1_Terriglobus_roseus_DSM_18391_strain_DSM_18391|GCF_000179915.2_Terriglobus_saanensis_SP1PR4_strain_SP1PR4	107
GCF_001021385.1_Mycobacterium_sp._EPa45_strain_EPa45|GCF_009363295.1_Mycobacterium_sp._THAF192_strain_THAF192	105
GCF_004347775.1_Flavisolibacter_sp._17J28-1_strain_17J28-1	103
GCF_000242455.2_Singulisphaera_acidiphila_DSM_18658_strain_DSM_18658	103
GCF_002208115.1_Bdellovibrio_bacteriovorus_strain_SSB218315|GCF_000196175.1_Bdellovibrio_bacteriovorus_HD100_strain_HD100	103
GCF_000195295.1_Desulfobacca_acetoxidans_DSM_11109_strain_DSM_11109	103
GCF_000013365.1_Rhodopseudomonas_palustris_HaA2_strain_HaA2	103
GCF_000092785.1_Waddlia_chondrophila_WSU_86-1044_strain_WSU_86-1044|GCF_007748055.1_Planctomycetes_bacterium_Pan216_strain_Pan216	102
GCF_900066015.1_Candidatus_Promineofilum_breve_strain_Cfx-K	101
GCF_000017305.1_Kineococcus_radiotolerans_SRS30216___ATCC_BAA-149_strain_SRS30216|GCF_001042695.1_Scardovia_inopinata_JCM_12537_strain_JCM_12537	99
GCF_000146065.2_Candidatus_Cloacimonas_acidaminovorans_str._Evry_strain_Evry	99
GCF_003130795.1_Azospirillum_sp._CFH_70021_strain_CFH_70021|GCF_003568845.1_Indioceanicola_profundi_strain_SCSIO_08040	99
GCF_000015025.1_Acidothermus_cellulolyticus_11B_strain_11B__ATCC_43068	98
GCF_008065095.1_Gemmata_obscuriglobus_strain_DSM_5831|GCF_003149495.1_Gemmata_obscuriglobus_strain_DSM_5831	98
GCF_000218625.1_Flexistipes_sinusarabici_DSM_4947_strain_DSM_4947|GCF_001886815.1_Caldithrix_abyssi_DSM_13497_strain_LF13	96
GCF_000143965.1_Desulfarculus_baarsii_DSM_2075_strain_DSM_2075|GCF_005377625.1_Desulfoglaeba_alkanexedens_ALDC_strain_ALDC	96
GCF_000024025.1_Catenulispora_acidiphila_DSM_44928_strain_DSM_44928|GCF_000092385.1_Streptomyces_bingchenggensis_BCW-1_strain_BCW-1	95
GCF_001644645.1_Flavisolibacter_tropicus_strain_LCS9|GCF_007970805.1_Flavisolibacter_ginsenosidimutans_strain_Gsoil_636	95
GCF_000143965.1_Desulfarculus_baarsii_DSM_2075_strain_DSM_2075	95
GCF_000022565.1_Acidobacterium_capsulatum_ATCC_51196_strain_ATCC_51196|GCF_003330725.1_Acidisarcina_polymorpha_strain_SBC82	94
GCF_007747995.1_Planctomycetes_bacterium_Mal52_strain_Mal52|GCF_000092105.1_Planctopirus_limnophila_DSM_3776_strain_DSM_3776	93
GCF_000194135.1_Hippea_maritima_DSM_10411_strain_DSM_10411|GCF_000517565.1_Desulfurella_acetivorans_A63_strain_A63	93
GCF_003966715.1_Blastochloris_sp._GI_strain_GI|GCF_001579845.1_Rhodoplanes_sp._Z2-YC6860_strain_YC6860	93
GCF_003352165.1_Acidibrevibacterium_fodinaquatile_strain_G45-3	92
GCF_001654455.1_Niabella_ginsenosidivorans_strain_BS26	92
GCF_000284115.1_Phycisphaera_mikurensis_NBRC_102666_strain_NBRC_102666|GCF_007748055.1_Planctomycetes_bacterium_Pan216_strain_Pan216	92
GCF_007197755.1_Ferrovibrio_sp._K5_strain_K5	92
GCF_002285795.1_Plantactinospora_sp._KBS50_strain_KBS50	91
GCF_000143165.1_Dehalogenimonas_lykanthroporepellens_BL-DC-9_strain_BL-DC-9|GCF_001953175.1_Dehalogenimonas_formicexedens_strain_NSZ-14	91
GCF_001443605.1_Salinivirga_cyanobacteriivorans_strain_L21-Spi-D4|GCF_000250635.1_Saprospira_grandis_str._Lewin_strain_Lewin	91
GCF_007750655.1_Planctomycetes_bacterium_Pla163_strain_Pla163|GCF_007751255.1_Planctomycetes_bacterium_Pla86_strain_Pla86	91
GCF_002007645.1_Phycisphaerae_bacterium_ST-NAGAB-D1_strain_ST-NAGAB-D1|GCF_007753915.1_Phycisphaerae_bacterium_RAS2_strain_RAS2	91
GCF_000299095.1_alpha_proteobacterium_HIMB5_strain_HIMB5|GCF_002688585.1_Candidatus_Fonsibacter_ubiquis	90
GCF_900169565.1_Nitrospira_japonica|GCF_001458695.1_Candidatus_Nitrospira_inopinata	90
GCF_003071365.1_Methyloceanibacter_sp._wino2_strain_wino2|GCF_000828475.1_Methyloceanibacter_caenitepidi_strain_Gela4	89
GCF_002277955.1_Thermogutta_terrifontis_strain_R1|GCF_008254045.1_Gemmataceae_bacterium_PX52_strain_PX52	89
GCF_000166055.1_Rhodomicrobium_vannielii_ATCC_17100_strain_ATCC_17100|GCF_001579845.1_Rhodoplanes_sp._Z2-YC6860_strain_YC6860	89
GCF_000021685.1_Thermomicrobium_roseum_DSM_5159_strain_DSM_5159|GCF_000024985.1_Sphaerobacter_thermophilus_DSM_20745_strain_DSM_20745	87
GCF_001263175.1_Vulgatibacter_incomptus_strain_DSM_27710	87
GCF_000287275.1_Candidatus_Carsonella_ruddii_HC_isolate_Thao2000_strain_HC|GCF_000010365.1_Candidatus_Carsonella_ruddii_PV_strain_PV	87
GCF_000024985.1_Sphaerobacter_thermophilus_DSM_20745_strain_DSM_20745	86
GCF_000022565.1_Acidobacterium_capsulatum_ATCC_51196_strain_ATCC_51196|GCF_000179915.2_Terriglobus_saanensis_SP1PR4_strain_SP1PR4	86
GCF_000017265.1_Phenylobacterium_zucineum_HLK1_strain_HLK1	86
GCF_001610855.1_Gemmata_sp._SH-PL17_strain_SH-PL17|GCF_003149495.1_Gemmata_obscuriglobus_strain_DSM_5831	85
GCF_000020145.1_Elusimicrobium_minutum_Pei191_strain_Pei191	85
GCF_000246855.1_Niastella_koreensis_GR20-10_strain_GR20-10	83
GCF_000266945.1_Desulfomonile_tiedjei_DSM_6799_strain_DSM_6799	83
GCF_000484535.1_Gloeobacter_kilaueensis_JS1_strain_JS1|GCF_002075285.3_Halomicronema_hongdechloris_C2206_strain_C2206	82
GCF_000166135.1_Frankia_inefficax_strain_EuI1c	82
GCF_002284915.1_Actinobacteria_bacterium_IMCC26077_strain_IMCC26077|GCF_002287885.2_Candidatus_Nanopelagicus_limnes	82
GCF_000243115.2_Niabella_soli_DSM_19437_strain_JS13-8__DSM_19437	82
GCF_900097105.1_Akkermansia_glycaniphila	82
GCF_902459485.1_Aquicella_siphonis_strain_SGT-108	82
GCF_003264115.1_Erythrobacter_sp._KY5_strain_KY5|GCF_003355455.1_Erythrobacter_sp._YH-07_strain_YH-07	80
GCF_000695095.2_Gemmatimonas_phototrophica_strain_AP64	80
GCF_003344865.1_Euzebya_sp._DY32-46_strain_DY32-46	80
GCF_000024365.1_Nakamurella_multipartita_DSM_44233_strain_DSM_44233|GCF_000024345.1_Kribbella_flavida_DSM_17836_strain_DSM_17836	80
GCF_004135735.1_Sorangium_cellulosum_strain_So_ceGT47	80
GCF_000494755.1_Actinoplanes_friuliensis_DSM_7358_strain_DSM_7358	79
GCF_000284115.1_Phycisphaera_mikurensis_NBRC_102666_strain_NBRC_102666|GCF_007748075.1_Planctomycetes_bacterium_Pan265_strain_Pan265	79
GCF_002355835.1_Candidatus_Endomicrobium_trichonymphae|GCF_001027545.1_Endomicrobium_proavitum_strain_Rsa215	79
GCF_000020625.1_Prosthecochloris_aestuarii_DSM_271_strain_DSM_271|GCF_000258405.1_Ignavibacterium_album_JCM_16511_strain_JCM_16511	78
GCF_001746835.1_Lacunisphaera_limnophila_strain_IG16b	78
GCF_002277955.1_Thermogutta_terrifontis_strain_R1	78
GCF_008728855.1_Rhodospirillaceae_bacterium_R5913_strain_R5913	78
GCF_000020145.1_Elusimicrobium_minutum_Pei191_strain_Pei191|GCF_000179915.2_Terriglobus_saanensis_SP1PR4_strain_SP1PR4	77
GCF_002278135.2_Bradyrhizobium_ottawaense_strain_OO99	77
GCF_000724625.1_Fimbriimonas_ginsengisoli_Gsoil_348_strain_Gsoil_348|GCF_002761215.1_Candidatus_Gracilibacteria_bacterium_HOT-871_strain_HOT-871	76
GCF_007747655.1_Planctomycetes_bacterium_ETA_A8_strain_ETA_A8	75
GCF_004801255.1_Desulfovibrio_desulfuricans_strain_IC1	74
GCF_000024025.1_Catenulispora_acidiphila_DSM_44928_strain_DSM_44928	73
GCF_000024345.1_Kribbella_flavida_DSM_17836_strain_DSM_17836	73
GCF_008087625.1_Aquisphaera_giovannonii_strain_OJF2	73
GCF_000226315.1_Micavibrio_aeruginosavorus_ARL-13_strain_ARL-13|GCF_001856665.1_Rhodobacter_sp._LPB0142_strain_LPB0142	72
GCF_000025265.1_Conexibacter_woesei_DSM_14684_strain_DSM_14684|GCF_004208415.1_Ktedonobacterales_bacterium_SCAWS-G2_strain_SCAWS-G2	72
GCF_000020625.1_Prosthecochloris_aestuarii_DSM_271_strain_DSM_271|GCF_000020525.1_Chloroherpeton_thalassium_ATCC_35110_strain_ATCC_35110	72
GCF_004135755.1_Sorangium_cellulosum_strain_So_ce836	72
GCF_000025005.1_Thermobaculum_terrenum_ATCC_BAA-798_strain_ATCC_BAA-798|GCF_000024985.1_Sphaerobacter_thermophilus_DSM_20745_strain_DSM_20745	71
GCF_002752655.1_Methylosinus_trichosporium_OB3b_strain_OB3b	71
GCF_900066015.1_Candidatus_Promineofilum_breve_strain_Cfx-K|GCF_900184705.1_Brevefilum_fermentans	70
GCF_001610835.1_Planctomyces_sp._SH-PL14_strain_SH-PL14	70
GCF_900232105.1_Candidatus_Kuenenia_stuttgartiensis|GCF_007748055.1_Planctomycetes_bacterium_Pan216_strain_Pan216	70
GCF_003967035.1_Rhodanobacteraceae_bacterium_Dysh456_strain_Dysh456|GCF_001641285.1_Dyella_thiooxydans_strain_ATSB10	70
GCF_003130795.1_Azospirillum_sp._CFH_70021_strain_CFH_70021|GCF_000632475.1_Azospirillum_brasilense_strain_Az39	70
GCF_000317835.1_Deinococcus_peraridilitoris_DSM_19664_strain_DSM_19664|GCF_000166335.1_Caldicellulosiruptor_owensensis_OL_strain_OL	69
GCF_000218625.1_Flexistipes_sinusarabici_DSM_4947_strain_DSM_4947|GCF_004208415.1_Ktedonobacterales_bacterium_SCAWS-G2_strain_SCAWS-G2	69
GCF_001659705.1_Arachidicoccus_sp._BS20_strain_BS20|GCF_007970805.1_Flavisolibacter_ginsenosidimutans_strain_Gsoil_636	69
GCF_000284315.1_Leptospirillum_ferrooxidans_C2-3_strain_C2-3|GCF_000299235.1_Leptospirillum_ferriphilum_ML-04_strain_ML-04	68
GCF_000317835.1_Deinococcus_peraridilitoris_DSM_19664_strain_DSM_19664|GCF_000092125.1_Meiothermus_silvanus_DSM_9946_strain_DSM_9946	67
GCF_000025345.1_Geodermatophilus_obscurus_DSM_43160_strain_DSM_43160	67
GCF_009363895.1_Sphingomonas_ginsengisoli_An_et_al._2013_strain_KACC_16858	66
GCF_003555545.1_Pseudoflavitalea_sp._5GH32-13_strain_5GH32-13	66
GCF_003408515.1_Micromonospora_sp._B006_strain_B006	65
GCF_000828635.1_Sulfuritalea_hydrogenivorans_sk43H_strain_DSM_22779	65
GCF_000019365.1_Methylobacterium_sp._4-46_strain_4-46	65
GCF_000284415.1_Pararhodospirillum_photometricum_DSM_122_strain_DSM_122|GCF_000013085.1_Rhodospirillum_rubrum_ATCC_11170_strain_ATCC_11170	64
GCF_000015305.1_Mycolicibacterium_vanbaalenii_PYR-1_strain_PYR-1	64
GCF_000024365.1_Nakamurella_multipartita_DSM_44233_strain_DSM_44233|GCF_000284015.1_Blastococcus_saxobsidens_DD2_strain_DD2	64
GCF_007747995.1_Planctomycetes_bacterium_Mal52_strain_Mal52|GCF_000165715.2_Rubinisphaera_brasiliensis_DSM_5305_strain_DSM_5305	64
GCF_000013405.1_Syntrophus_aciditrophicus_SB_strain_SB	64
GCF_002116905.1_Rhizobacter_gummiphilus_strain_NS21|GCF_000015725.1_Methylibium_petroleiphilum_PM1_strain_PM1	64
GCF_000513295.1_Magnetospirillum_gryphiswaldense_MSR-1_v2_strain_MSR-1|GCF_001511835.1_Magnetospirillum_sp._XM-1	64
GCF_000020945.1_Coprothermobacter_proteolyticus_DSM_5265_strain_DSM_5265	63
GCF_007970185.1_Pseudobacter_ginsenosidimutans_strain_Gsoil_221|GCF_007970805.1_Flavisolibacter_ginsenosidimutans_strain_Gsoil_636	63
GCF_002119765.1_Pseudorhodoplanes_sinuspersici_strain_RIPI110	63
GCF_000009905.1_Symbiobacterium_thermophilum_IAM_14863_strain_IAM14863	62
GCF_002007645.1_Phycisphaerae_bacterium_ST-NAGAB-D1_strain_ST-NAGAB-D1	62
GCF_003612895.1_Halobacteriovorax_sp._BALOs_7_strain_BALOs_7|GCF_002872415.1_Bacteriovorax_stolpii_strain_DSM_12778	62
GCF_002116905.1_Rhizobacter_gummiphilus_strain_NS21	62
GCF_000020045.1_Paraburkholderia_phymatum_STM815_strain_STM815	62
GCF_000024005.1_Chitinophaga_pinensis_DSM_2588_strain_DSM_2588	61
GCF_000186345.1_Isosphaera_pallida_ATCC_43644_strain_ATCC_43644|GCF_008087625.1_Aquisphaera_giovannonii_strain_OJF2	61
GCF_001632775.1_Dokdonella_koreensis_DS-123_strain_DS-123	61
GCF_000024385.1_Thermomonospora_curvata_DSM_43183_strain_DSM_43183|GCF_000294515.1_Nocardiopsis_alba_ATCC_BAA-2165_strain_ATCC_BAA-2165	60
GCF_000015265.1_Nocardioides_sp._JS614_strain_JS614|GCF_004014875.1_Nocardioides_sp._HY056_strain_HY056	60
GCF_000024025.1_Catenulispora_acidiphila_DSM_44928_strain_DSM_44928|GCF_000284015.1_Blastococcus_saxobsidens_DD2_strain_DD2	59
GCF_000178975.2_Granulicella_tundricola_MP5ACTX9_strain_MP5ACTX9	59
GCF_003574215.1_Hydrogenophilus_thermoluteolus_strain_TH-1|GCF_001953215.1_Betaproteobacteria_bacterium_GR16-43_strain_GR16-43	59
GCF_000218625.1_Flexistipes_sinusarabici_DSM_4947_strain_DSM_4947|GCF_000183405.1_Calditerrivibrio_nitroreducens_DSM_19672_strain_DSM_19672	58
GCF_000317835.1_Deinococcus_peraridilitoris_DSM_19664_strain_DSM_19664|GCF_004208415.1_Ktedonobacterales_bacterium_SCAWS-G2_strain_SCAWS-G2	58
GCF_008087665.1_Mariniblastus_fucicola_strain_FC18	58
GCF_004168365.1_Xanthomonadaceae_bacterium_AQ6-296_strain_AQ6-296	58
GCF_900011245.1_Bradyrhizobium_sp.|GCF_001579845.1_Rhodoplanes_sp._Z2-YC6860_strain_YC6860	58
GCF_000230975.2_Hyphomicrobium_denitrificans_1NES1_strain_1NES1	57
GCF_900465355.1_Candidatus_Bipolaricaulis_anaerobius	57
GCF_001975685.1_Jeotgalibaca_sp._PTS2502_strain_PTS2502|GCF_009184705.1_Lactobacillus_mali_strain_LM596	57
GCF_004322855.1_Egibacter_rhizosphaerae_strain_EGI_80759	57
GCF_000494755.1_Actinoplanes_friuliensis_DSM_7358_strain_DSM_7358|GCF_003612775.1_Micromonospora_tulbaghiae_strain_CNY-010	57
GCF_000503895.1_Hyphomicrobium_nitrativorans_NL23_strain_NL23	56
GCF_001717545.1_Anaerolineaceae_bacterium_oral_taxon_439_strain_W11661|GCF_900184705.1_Brevefilum_fermentans	56
GCF_007970185.1_Pseudobacter_ginsenosidimutans_strain_Gsoil_221|GCF_003555545.1_Pseudoflavitalea_sp._5GH32-13_strain_5GH32-13	56
GCF_007970805.1_Flavisolibacter_ginsenosidimutans_strain_Gsoil_636	56
GCF_000284115.1_Phycisphaera_mikurensis_NBRC_102666_strain_NBRC_102666	56
GCF_002007645.1_Phycisphaerae_bacterium_ST-NAGAB-D1_strain_ST-NAGAB-D1|GCF_001997385.1_Sedimentisphaera_cyanobacteriorum_strain_L21-RPul-D3	56
GCF_001887775.1_Pelobacter_sp._SFB93_strain_SFB93	56
GCF_001713355.1_Methyloversatilis_sp._RAC08_strain_RAC08|GCF_000828635.1_Sulfuritalea_hydrogenivorans_sk43H_strain_DSM_22779	56
GCF_007833915.1_Micromonospora_sp._HM134_strain_HM134	55
GCF_902167295.1_Chitinophaga_pinensis|GCF_000024005.1_Chitinophaga_pinensis_DSM_2588_strain_DSM_2588	55
GCF_001443605.1_Salinivirga_cyanobacteriivorans_strain_L21-Spi-D4|GCF_000224745.1_Rhodothermus_marinus_SG0.5JP17-172_strain_SG0.5JP17-172	55
GCF_002277955.1_Thermogutta_terrifontis_strain_R1|GCF_007741515.1_Planctomycetes_bacterium_HG15A2_strain_HG15A2	55
GCF_000013885.1_Nitrobacter_hamburgensis_X14_strain_X14	55
GCF_002117145.1_Candidatus_Nucleicultrix_amoebiphila_FS5_strain_FS5	54
GCF_000010305.1_Gemmatimonas_aurantiaca_T-27_strain_T-27	54
GCF_900289045.1_Micropruina_glycogenica	54
GCF_002557795.1_Chitinophaga_caeni_strain_13|GCF_000024005.1_Chitinophaga_pinensis_DSM_2588_strain_DSM_2588	54
GCF_007748075.1_Planctomycetes_bacterium_Pan265_strain_Pan265	54
GCF_000025185.1_Pirellula_staleyi_DSM_6068_strain_DSM_6068|GCF_007741515.1_Planctomycetes_bacterium_HG15A2_strain_HG15A2	54
GCF_001956985.1_Paludisphaera_borealis_strain_PX4	54
GCF_000179915.2_Terriglobus_saanensis_SP1PR4_strain_SP1PR4	54
GCF_000737325.1_Sandaracinus_amylolyticus_strain_DSM_53668|GCF_000024805.1_Haliangium_ochraceum_DSM_14365_strain_DSM_14365	54
GCF_902459485.1_Aquicella_siphonis_strain_SGT-108|GCF_003966755.1_Candidatus_Rickettsiella_viridis_strain_Ap-RA04	54
GCF_008728835.1_Rhodospirillaceae_bacterium_R5959_strain_R5959	54
GCF_005849285.1_Emcibacter_sp._MEBiC09520_strain_MEBiC09520|GCF_006385135.1_Emcibacter_congregatus_strain_ZYLT	53
GCF_002754815.1_Roseomonas_sp._FDAARGOS_362_strain_FDAARGOS_362|GCF_003352165.1_Acidibrevibacterium_fodinaquatile_strain_G45-3	53
GCF_008761635.1_Nocardioides_sp._SB3-45_strain_SB3-45	53
GCF_000522985.1_Gemmatirosa_kalamazoonesis_strain_KBS708|GCF_003366055.1_Candidatus_Dependentiae_bacterium__ex_Spumella_elongata_CCAP_955/1__strain_SeV1	53
GCF_000024465.1_Candidatus_Puniceispirillum_marinum_IMCC1322_strain_IMCC1322	53
GCF_000331975.1_Candidatus_Uzinura_diaspidicola_str._ASNER_strain_ASNER	52
GCF_007750655.1_Planctomycetes_bacterium_Pla163_strain_Pla163|GCF_007748055.1_Planctomycetes_bacterium_Pan216_strain_Pan216	52
GCF_900169565.1_Nitrospira_japonica|GCF_000299235.1_Leptospirillum_ferriphilum_ML-04_strain_ML-04	52
GCF_000284335.1_Caldisericum_exile_AZM16c01_strain_AZM16c01|GCF_000025605.1_Thermocrinis_albus_DSM_14484_strain_DSM_14484	51
GCF_000017685.1_Leptospira_biflexa_serovar_Patoc_strain__Patoc_1__Paris___strain_Patoc_1__Paris_|GCF_001444465.1_Leptospira_borgpetersenii_serovar_Ballum_strain_56604	51
GCF_007874125.1_Noviherbaspirillum_sp._UKPF54_strain_UKPF54|GCF_000198775.1_Paraburkholderia_rhizoxinica_HKI_454_strain_HKI_454	51
GCF_000012405.1_Thermobifida_fusca_YX_strain_YX|GCF_000294515.1_Nocardiopsis_alba_ATCC_BAA-2165_strain_ATCC_BAA-2165	50
GCF_001746835.1_Lacunisphaera_limnophila_strain_IG16b|GCF_000019965.1_Opitutus_terrae_PB90-1_strain_PB90-1	50
GCF_008087665.1_Mariniblastus_fucicola_strain_FC18|GCF_007748115.1_Planctomycetes_bacterium_Pan97_strain_Pan97	50
GCF_001263175.1_Vulgatibacter_incomptus_strain_DSM_27710|GCF_000012685.1_Myxococcus_xanthus_DK_1622_strain_DK_1622	50
GCF_000020965.1_Dictyoglomus_thermophilum_H-6-12_strain_H-6-12__ATCC_35947|GCF_000021645.1_Dictyoglomus_turgidum_DSM_6724_strain_DSM_6724	49
GCF_006494815.1_Nocardioides_sp._KUDC_5002_strain_KUDC_5002	49
GCF_003491425.1_Salinibacter_ruber_strain_M1|GCF_000224745.1_Rhodothermus_marinus_SG0.5JP17-172_strain_SG0.5JP17-172	49
GCF_007750855.1_Planctomycetes_bacterium_Pla175_strain_Pla175|GCF_007741515.1_Planctomycetes_bacterium_HG15A2_strain_HG15A2	49
GCF_000730165.1_Nitrospirillum_amazonense_CBAmc_strain_CBAmC	49
GCF_000144645.1_Thermosediminibacter_oceani_DSM_16646_strain_DSM_16646|GCF_000012865.1_Carboxydothermus_hydrogenoformans_Z-2901_strain_Z-2901	48
GCF_000024225.1_Atopobium_parvulum_DSM_20469_strain_DSM_20469	48
GCF_003710085.1_Nocardioides_sp._603_strain_603	48
GCF_000024665.1_Fibrobacter_succinogenes_subsp._succinogenes_S85_strain_S85|GCF_001886815.1_Caldithrix_abyssi_DSM_13497_strain_LF13	48
GCF_002305875.1_Cystobacter_fuscus_strain_DSM_52655|GCF_000012685.1_Myxococcus_xanthus_DK_1622_strain_DK_1622	48
GCF_005377625.1_Desulfoglaeba_alkanexedens_ALDC_strain_ALDC	48
GCF_001011155.1_Hoeflea_sp._IMCC20628_strain_IMCC20628|GCF_003432385.1_Breoghania_sp._L-A4_strain_L-A4	47
GCF_000742835.1_Candidatus_Paracaedibacter_acanthamoebae|GCF_002117145.1_Candidatus_Nucleicultrix_amoebiphila_FS5_strain_FS5	47
GCF_003030385.1_Plantactinospora_sp._BB1_strain_BB1	47
GCF_006494775.1_Nocardioides_humi_strain_DCY24	47
GCF_001302585.1_Kibdelosporangium_phytohabitans_strain_KLBMP1111|GCF_000024345.1_Kribbella_flavida_DSM_17836_strain_DSM_17836	47
GCF_000024385.1_Thermomonospora_curvata_DSM_43183_strain_DSM_43183|GCF_000024345.1_Kribbella_flavida_DSM_17836_strain_DSM_17836	47
GCF_003176915.1_Candidatus_Cardinium_hertigii_strain_cHgTN10|GCF_000020565.1_Candidatus_Amoebophilus_asiaticus_5a2_strain_5a2	47
GCF_000019965.1_Opitutus_terrae_PB90-1_strain_PB90-1	47
GCF_001688765.2_Akkermansia_muciniphila_strain_YL44	47
GCF_000020805.1_Anaeromyxobacter_sp._K_strain_K|GCF_000022145.1_Anaeromyxobacter_dehalogenans_2CP-1_strain_2CP-1	47
GCF_000344805.1_Bradyrhizobium_oligotrophicum_S58_strain_S58	47
GCF_002276165.1_Bacillus_kochii_strain_BDGP4	46
GCF_000020625.1_Prosthecochloris_aestuarii_DSM_271_strain_DSM_271|GCF_001886815.1_Caldithrix_abyssi_DSM_13497_strain_LF13	46
GCF_001017655.1_Kiritimatiella_glycovorans_strain_L21-Fru-AB	46
GCF_002950945.1_Sorangium_cellulosum_strain_So_ce26	46
GCF_000017565.1_Parvibaculum_lavamentivorans_DS-1_strain_DS-1|GCF_000152825.2_Parvularcula_bermudensis_HTCC2503_strain_HTCC2503	45
GCF_900637135.1_Mycolicibacterium_flavescens_strain_NCTC10271	45
GCF_004028235.1_Leucobacter_sp._DSM_101948_strain_DSM_101948|GCF_002205495.2_Cryobacterium_sp._LW097_strain_LW097	45
GCF_000212735.1_Haliscomenobacter_hydrossis_DSM_1100_strain_DSM_1100	45
GCF_001610855.1_Gemmata_sp._SH-PL17_strain_SH-PL17	45
GCF_000011365.1_Bradyrhizobium_diazoefficiens_USDA_110_strain_USDA_110	45
GCF_002952755.1_Candidatus_Saccharibacteria_bacterium_YM_S32_TM7_50_20_strain_YM_S32_TM7_50_20|GCF_002761215.1_Candidatus_Gracilibacteria_bacterium_HOT-871_strain_HOT-871	44
GCF_000014725.1_Syntrophomonas_wolfei_subsp._wolfei_str._Goettingen_G311_strain_Goettingen_G311|GCF_900604345.1_Christensenella_sp._Marseille-P3954_strain_Marseille-P3954	44
GCF_000317305.3_Mycolicibacterium_neoaurum_VKM_Ac-1815D_strain_VKM_Ac-1815D	44
GCF_008087665.1_Mariniblastus_fucicola_strain_FC18|GCF_008065135.1_Roseimaritima_ulvae_strain_UC8	44
GCF_000827125.1_Geoalkalibacter_subterraneus_strain_Red1|GCF_000015045.1_Pelobacter_propionicus_DSM_2379_strain_DSM_2379	44
GCF_008329925.1_Sphaerotilus_natans_subsp._sulfidivorans_strain_D-507|GCF_001580455.1_Ramlibacter_tataouinensis_strain_5-10	44
GCF_007874125.1_Noviherbaspirillum_sp._UKPF54_strain_UKPF54|GCF_001953215.1_Betaproteobacteria_bacterium_GR16-43_strain_GR16-43	44
GCF_003177035.1_Salinisphaera_sp._LB1_strain_LB1|GCF_900637305.1_Cardiobacterium_hominis_strain_NCTC10426	44
GCF_000177635.2_Desulfurispirillum_indicum_S5_strain_S5	43
GCF_005697055.1_TM7_phylum_sp._oral_taxon_955_strain_PM004	43
GCF_003945325.1_Nocardioides_baekrokdamisoli_strain_KCTC_39748	43
GCF_007362775.1_Microlunatus_sp._KUDC0627_strain_KUDC0627|GCF_004014875.1_Nocardioides_sp._HY056_strain_HY056	43
GCF_002557795.1_Chitinophaga_caeni_strain_13|GCF_007970805.1_Flavisolibacter_ginsenosidimutans_strain_Gsoil_636	43
GCF_000522985.1_Gemmatirosa_kalamazoonesis_strain_KBS708|GCF_000299235.1_Leptospirillum_ferriphilum_ML-04_strain_ML-04	43
GCF_000192745.1_Polymorphum_gilvum_SL003B-26A1_strain_SL003B-26A1|GCF_001999245.1_Labrenzia_aggregata_strain_RMAR6-6	42
GCF_003589885.1_Actinomadura_amylolytica_strain_YIM_77502	42
GCF_007559025.1_Tomitella_sp._HY188_strain_HY188|GCF_000092225.1_Tsukamurella_paurometabola_DSM_20162_strain_DSM_20162	42
GCF_007751035.1_Planctomycetes_bacterium_Pla85_3_4_strain_Pla85_3_4	42
GCF_002277955.1_Thermogutta_terrifontis_strain_R1|GCF_000092105.1_Planctopirus_limnophila_DSM_3776_strain_DSM_3776	42
GCF_003612895.1_Halobacteriovorax_sp._BALOs_7_strain_BALOs_7|GCF_000018405.1_Desulfococcus_oleovorans_Hxd3_strain_Hxd3	42
GCF_000219195.1_Candidatus_Tremblaya_princeps_PCIT_strain_PCIT	42
GCF_008033135.1_Chitinolyticbacter_meiyuanensis_strain_SYBC-H1|GCF_003952345.1_Iodobacter_sp._H11R3_strain_H11R3	42
GCF_000020325.1_Sulfurihydrogenibium_sp._YO3AOP1_strain_YO3AOP1	41
GCF_000014725.1_Syntrophomonas_wolfei_subsp._wolfei_str._Goettingen_G311_strain_Goettingen_G311|GCF_000013105.1_Moorella_thermoacetica_ATCC_39073_strain_ATCC_39073	41
GCF_000092785.1_Waddlia_chondrophila_WSU_86-1044_strain_WSU_86-1044|GCF_000299235.1_Leptospirillum_ferriphilum_ML-04_strain_ML-04	41
GCF_006738645.1_Stella_humosa_strain_ATCC_43930|GCF_003568845.1_Indioceanicola_profundi_strain_SCSIO_08040	41
GCF_003008515.1_Phreatobacter_cathodiphilus_strain_S-12|GCF_001579845.1_Rhodoplanes_sp._Z2-YC6860_strain_YC6860	41
GCF_000215975.1_Thermodesulfobacterium_geofontis_OPF15_strain_OPF15|GCF_000217795.1_Thermodesulfatator_indicus_DSM_15286_strain_DSM_15286	40
GCF_000025185.1_Pirellula_staleyi_DSM_6068_strain_DSM_6068|GCF_007747655.1_Planctomycetes_bacterium_ETA_A8_strain_ETA_A8	40
GCF_007748115.1_Planctomycetes_bacterium_Pan97_strain_Pan97	40
GCF_000007905.1_Helicobacter_hepaticus_ATCC_51449_strain_ATCC_51449	40
GCF_003966755.1_Candidatus_Rickettsiella_viridis_strain_Ap-RA04	40
GCF_000221025.1_Acidithiobacillus_caldus_SM-1_strain_SM-1|GCF_000020825.1_Acidithiobacillus_ferrooxidans_ATCC_53993_strain_ATCC_53993	40
GCF_000284275.1_Bradyrhizobium_sp._S23321_strain_S23321	40
GCF_000828475.1_Methyloceanibacter_caenitepidi_strain_Gela4	39
GCF_000392435.1_Candidatus_Saccharimonas_aalborgensis	39
GCF_000266885.1_Turneriella_parva_DSM_21527_strain_DSM_21527|GCF_000212415.1_Treponema_brennaborense_DSM_12168_strain_DSM_12168	39
GCF_000025185.1_Pirellula_staleyi_DSM_6068_strain_DSM_6068	39
GCF_001713355.1_Methyloversatilis_sp._RAC08_strain_RAC08|GCF_001953215.1_Betaproteobacteria_bacterium_GR16-43_strain_GR16-43	39
GCF_001741865.1_Bosea_vaviloviae_strain_Vaf18|GCF_008253865.1_Bosea_sp._F3-2_strain_F3-2	39
GCF_007998985.1_Sphingomonas_sp._AE3_strain_AE3	38
GCF_000012865.1_Carboxydothermus_hydrogenoformans_Z-2901_strain_Z-2901	38
GCF_000306785.1_Modestobacter_marinus_strain_BC501	38
GCF_001443605.1_Salinivirga_cyanobacteriivorans_strain_L21-Spi-D4|GCF_000258405.1_Ignavibacterium_album_JCM_16511_strain_JCM_16511	38
GCF_007753455.1_Planctomycetes_bacterium_K2D_strain_K2D	38
GCF_007993755.1_Bradymonadales_bacterium_V1718_strain_V1718	38
GCF_003015185.1_Ahniella_affigens_strain_D13	38
GCF_000264455.2_Tistrella_mobilis_KA081020-065_strain_KA081020-065	37
GCF_004295685.1_Silvanigrellales_bacterium_RF1110005_strain_RF1110005	37
GCF_007641255.1_Sporomusa_termitida_strain_DSM_4440|GCF_000284095.1_Selenomonas_ruminantium_subsp._lactilytica_TAM6421_strain_TAM6421	37
GCF_000024385.1_Thermomonospora_curvata_DSM_43183_strain_DSM_43183	37
GCF_000389965.1_Actinoplanes_sp._N902-109_strain_N902-109	37
GCF_000204155.1_Verrucosispora_maris_AB-18-032_strain_AB-18-032	37
GCF_006007965.1_Nocardioides_sp._dk3136_strain_dk3136	37
GCF_003668995.1_Flavobacterium_sp._140616W15|GCF_001831475.1_Flavobacterium_crassostreae_strain_LPB0076	37
GCF_001443605.1_Salinivirga_cyanobacteriivorans_strain_L21-Spi-D4|GCF_003353065.1_Candidatus_Cyclonatronum_proteinivorum_strain_Omega	37
GCF_001886815.1_Caldithrix_abyssi_DSM_13497_strain_LF13	37
GCF_000972765.1_Verrucomicrobia_bacterium_IMCC26134_strain_IMCC26134	37
GCF_002795825.1_Mariprofundus_ferrinatatus_strain_CP-8|GCF_002795805.1_Mariprofundus_aestuarium_strain_CP-5	37
GCF_000024385.1_Thermomonospora_curvata_DSM_43183_strain_DSM_43183|GCF_000024545.1_Stackebrandtia_nassauensis_DSM_44728_strain_DSM_44728	36
GCF_007751715.1_Planctomycetes_bacterium_CA51_strain_CA51|GCF_008065135.1_Roseimaritima_ulvae_strain_UC8	36
GCF_000517565.1_Desulfurella_acetivorans_A63_strain_A63	36
GCF_006378125.1_Herbaspirillum_seropedicae_strain_AU13965|GCF_900130075.1_Herminiimonas_arsenitoxidans_strain_AS8	36
GCF_000019785.1_Leptothrix_cholodnii_SP-6_strain_SP-6|GCF_000284255.1_Rubrivivax_gelatinosus_IL144_strain_IL144	36
GCF_000319385.1_Candidatus_Endolissoclinum_faulkneri_L2_strain_L2|GCF_000024465.1_Candidatus_Puniceispirillum_marinum_IMCC1322_strain_IMCC1322	36
GCF_000166055.1_Rhodomicrobium_vannielii_ATCC_17100_strain_ATCC_17100	35
GCF_000981545.1_Candidatus_Filomicrobium_marinum_strain_Y	35
GCF_000144645.1_Thermosediminibacter_oceani_DSM_16646_strain_DSM_16646|GCF_000024605.1_Ammonifex_degensii_KC4_strain_KC4	35
GCF_002370195.2_Ureibacillus_thermosphaericus_strain_A1|GCF_000818095.1_Jeotgalibacillus_malaysiensis_strain_D5	35
GCF_000237145.1_Actinoplanes_sp._SE50/110_strain_SE50/110	35
GCF_000024365.1_Nakamurella_multipartita_DSM_44233_strain_DSM_44233	35
GCF_001659705.1_Arachidicoccus_sp._BS20_strain_BS20|GCF_000250635.1_Saprospira_grandis_str._Lewin_strain_Lewin	35
GCF_003258315.1_Bradymonas_sediminis_strain_FA350	35
GCF_000195295.1_Desulfobacca_acetoxidans_DSM_11109_strain_DSM_11109|GCF_005377625.1_Desulfoglaeba_alkanexedens_ALDC_strain_ALDC	35
GCF_004295685.1_Silvanigrellales_bacterium_RF1110005_strain_RF1110005|GCF_000018405.1_Desulfococcus_oleovorans_Hxd3_strain_Hxd3	35
GCF_002795825.1_Mariprofundus_ferrinatatus_strain_CP-8|GCF_900637305.1_Cardiobacterium_hominis_strain_NCTC10426	35
GCF_000017265.1_Phenylobacterium_zucineum_HLK1_strain_HLK1|GCF_004102925.1_Brevundimonas_diminuta_strain_ATCC_B__19146	35
GCF_003047205.1_Carboxydocella_thermautotrophica_strain_019|GCF_900604345.1_Christensenella_sp._Marseille-P3954_strain_Marseille-P3954	34
GCF_005490785.1_Brachybacterium_sp._SGAir0954_strain_SGAir0954|GCF_001042695.1_Scardovia_inopinata_JCM_12537_strain_JCM_12537	34
GCF_000266885.1_Turneriella_parva_DSM_21527_strain_DSM_21527	34
GCF_000183425.1_Marivirga_tractuosa_DSM_4126_strain_DSM_4126	34
GCF_000246855.1_Niastella_koreensis_GR20-10_strain_GR20-10|GCF_007970805.1_Flavisolibacter_ginsenosidimutans_strain_Gsoil_636	34
GCF_007750395.1_Planctomycetes_bacterium_Pla110_strain_Pla110	34
GCF_001610835.1_Planctomyces_sp._SH-PL14_strain_SH-PL14|GCF_000092105.1_Planctopirus_limnophila_DSM_3776_strain_DSM_3776	34
GCF_002600635.1_Rhizobium_sp._ACO-34A_strain_ACO-34A|GCF_000018545.1_Sinorhizobium_fredii_NGR234_strain_NGR234	33
GCF_000195085.1_Candidatus_Pelagibacter_sp._IMCC9063_strain_IMCC9063|GCF_002688585.1_Candidatus_Fonsibacter_ubiquis	33
GCF_000305935.1_Thermacetogenium_phaeum_DSM_12270_strain_DSM_12270	33
GCF_000019165.1_Heliobacterium_modesticaldum_Ice1_strain_Ice1__ATCC_51547	33
GCF_000017305.1_Kineococcus_radiotolerans_SRS30216___ATCC_BAA-149_strain_SRS30216|GCF_000284015.1_Blastococcus_saxobsidens_DD2_strain_DD2	33
GCF_000017805.1_Roseiflexus_castenholzii_DSM_13941_strain_DSM_13941|GCF_000016665.1_Roseiflexus_sp._RS-1_strain_RS-1	33
GCF_003668995.1_Flavobacterium_sp._140616W15	33
GCF_002302415.1_Capnocytophaga_gingivalis_strain_H1496|GCF_002966125.1_Aureitalea_sp._RR4-38_strain_RR4-38	33
GCF_007750855.1_Planctomycetes_bacterium_Pla175_strain_Pla175	33
GCF_000827125.1_Geoalkalibacter_subterraneus_strain_Red1|GCF_000018405.1_Desulfococcus_oleovorans_Hxd3_strain_Hxd3	33
GCF_009363855.1_Microvirga_sp._HR1_strain_HR1	33
GCF_000020005.1_Natranaerobius_thermophilus_JW/NM-WN-LF_strain_JW/NM-WN-LF	32
GCF_001021385.1_Mycobacterium_sp._EPa45_strain_EPa45|GCF_001307545.1_Mycolicibacterium_fortuitum_strain_CT6	32
GCF_002162335.1_Cellulosimicrobium_cellulans_strain_PSBB019|GCF_001042695.1_Scardovia_inopinata_JCM_12537_strain_JCM_12537	32
GCF_000237305.1_Streptomyces_cattleya_NRRL_8057___DSM_46488_strain_NRRL_8057|GCF_000092385.1_Streptomyces_bingchenggensis_BCW-1_strain_BCW-1	32
GCF_000281175.1_Caldilinea_aerophila_DSM_14535___NBRC_104270_strain_DSM_14535|GCF_900184705.1_Brevefilum_fermentans	32
GCF_001443605.1_Salinivirga_cyanobacteriivorans_strain_L21-Spi-D4|GCF_001590605.1_Pedobacter_cryoconitis_strain_PAMC_27485	32
GCF_000067165.1_Sorangium_cellulosum_So_ce56_strain_So_ce_56	32
GCF_001713355.1_Methyloversatilis_sp._RAC08_strain_RAC08	32
GCF_000730165.1_Nitrospirillum_amazonense_CBAmc_strain_CBAmC|GCF_003568845.1_Indioceanicola_profundi_strain_SCSIO_08040	32
GCF_007197755.1_Ferrovibrio_sp._K5_strain_K5|GCF_001511835.1_Magnetospirillum_sp._XM-1	32
GCF_001011155.1_Hoeflea_sp._IMCC20628_strain_IMCC20628|GCF_003063555.1_Aminobacter_sp._MSH1_strain_MSH1	31
GCF_001402915.1_Devosia_sp._A16_strain_A16	31
GCF_001547735.1_Thermosulfidibacter_takaii_ABI70S6_strain_ABI70S6	31
GCF_000018425.1_Candidatus_Desulforudis_audaxviator_MP104C_strain_MP104C|GCF_000024605.1_Ammonifex_degensii_KC4_strain_KC4	31
GCF_002966535.1_Oenococcus_oeni_strain_UBOCC-A-315001|GCF_004102045.1_Oenococcus_sicerae_strain_UCMA_15228	31
GCF_000015265.1_Nocardioides_sp._JS614_strain_JS614	31
GCF_000092105.1_Planctopirus_limnophila_DSM_3776_strain_DSM_3776	31
GCF_008329925.1_Sphaerotilus_natans_subsp._sulfidivorans_strain_D-507|GCF_001688905.2_Burkholderiales_bacterium_YL45_strain_YL45	31
GCF_004323595.1_Sterolibacteriaceae_bacterium_M52_strain_M52	31
GCF_000953435.1_Candidatus_Evansia_muelleri	31
GCF_001697225.1_Immundisolibacter_cernigliae_strain_TR3.2|GCF_900637305.1_Cardiobacterium_hominis_strain_NCTC10426	31
GCF_003428335.1_Solimonas_sp._K1W22B-7_strain_K1W22B-7|GCF_900637305.1_Cardiobacterium_hominis_strain_NCTC10426	31
GCF_900011245.1_Bradyrhizobium_sp.	31
GCF_003432385.1_Breoghania_sp._L-A4_strain_L-A4	30
GCF_000013025.1_Hyphomonas_neptunium_ATCC_15444_strain_ATCC_15444|GCF_001854405.1_Hyphomonas_sp._Mor2	30
GCF_000299115.1_alpha_proteobacterium_HIMB59_strain_HIMB59|GCF_002688585.1_Candidatus_Fonsibacter_ubiquis	30
GCF_000165505.1_Ilyobacter_polytropus_DSM_2926_strain_DSM_2926|GCF_003019315.1_Fusobacterium_mortiferum_ATCC_9817_strain_ATCC_9817	30
GCF_003586445.1_Bacillus_sp._Y1	30
GCF_000021645.1_Dictyoglomus_turgidum_DSM_6724_strain_DSM_6724	30
GCF_000019665.1_Methylacidiphilum_infernorum_V4_strain_V4	30
GCF_007750395.1_Planctomycetes_bacterium_Pla110_strain_Pla110|GCF_008298035.1_Gimesia_maris_strain_DSM_8797	30
GCF_000178955.2_Granulicella_mallensis_MP5ACTX8_strain_MP5ACTX8	30
GCF_003574175.1_Geobacter_sulfurreducens_strain_YM18	30
GCF_000022145.1_Anaeromyxobacter_dehalogenans_2CP-1_strain_2CP-1	30
GCF_000012805.1_Nitrosococcus_oceani_ATCC_19707_strain_ATCC_19707|GCF_002356115.1_Candidatus_Nitrosoglobus_terrae_strain_TAO100	30
GCF_000019785.1_Leptothrix_cholodnii_SP-6_strain_SP-6	30
GCF_002951955.1_Vitreoscilla_sp._C1_strain_C1|GCF_002002905.1_Aquaspirillum_sp._LM1_strain_LM1	30
GCF_000014865.1_Magnetococcus_marinus_MC-1_strain_MC-1	30
GCF_003966715.1_Blastochloris_sp._GI_strain_GI|GCF_001402875.1_Blastochloris_viridis_strain_ATCC_19567	30
GCF_001741865.1_Bosea_vaviloviae_strain_Vaf18|GCF_002220095.1_Bosea_sp._AS-1_strain_AS-1	30
GCF_000582535.1_Candidatus_Hepatoplasma_crinochetorum_Av_strain_Av	29
GCF_000085865.1_Mycoplasma_hominis_ATCC_23114_strain_ATCC_23114|GCF_000328725.1_Mycoplasma_cynos_C142_strain_C142	29
GCF_008824145.1_Actinomadura_sp._WMMB499_strain_WMMB499	29
GCF_004683965.1_Nocardioides_sp._MMS17-SY207-3_strain_MMS17-SY207-3	29
GCF_000597885.1_Flammeovirgaceae_bacterium_311_strain_311	29
GCF_004299845.1_Verrucomicrobia_bacterium_S94_strain_S94	29
GCF_000165715.2_Rubinisphaera_brasiliensis_DSM_5305_strain_DSM_5305	29
GCF_003149495.1_Gemmata_obscuriglobus_strain_DSM_5831	29
GCF_000092785.1_Waddlia_chondrophila_WSU_86-1044_strain_WSU_86-1044|GCF_000179915.2_Terriglobus_saanensis_SP1PR4_strain_SP1PR4	29
GCF_000015725.1_Methylibium_petroleiphilum_PM1_strain_PM1	29
GCF_001447885.1_Candidatus_Nasuia_deltocephalinicola_strain_PUNC|GCF_000219195.1_Candidatus_Tremblaya_princeps_PCIT_strain_PCIT	29
GCF_003150835.1_Phenylobacterium_sp._HYN0004_strain_HYN0004|GCF_004102925.1_Brevundimonas_diminuta_strain_ATCC_B__19146	29
GCF_003991135.1_Anoxybacter_fermentans_strain_DY22613|GCF_003953885.1_Halocella_sp._SP3-1_strain_SP3-1	28
GCF_003586445.1_Bacillus_sp._Y1|GCF_003726095.1_Bacillus_circulans_strain_PK3_109	28
GCF_000166135.1_Frankia_inefficax_strain_EuI1c|GCF_000013345.1_Frankia_casuarinae_strain_CcI3	28
GCF_000023865.1_Saccharomonospora_viridis_DSM_43017_strain_DSM_43017	28
GCF_007362775.1_Microlunatus_sp._KUDC0627_strain_KUDC0627|GCF_000270245.1_Microlunatus_phosphovorus_NM-1_strain_NM-1	28
GCF_001509405.1_Aeromicrobium_erythreum_strain_AR18|GCF_003065605.1_Aeromicrobium_sp._592_strain_592	28
GCF_000208385.1_Sphaerochaeta_coccoides_DSM_17374_strain_DSM_17374|GCF_000212415.1_Treponema_brennaborense_DSM_12168_strain_DSM_12168	28
GCF_000092845.1_Brachyspira_murdochii_DSM_12563_strain_DSM_12563|GCF_000212415.1_Treponema_brennaborense_DSM_12168_strain_DSM_12168	28
GCF_000014145.1_Cytophaga_hutchinsonii_ATCC_33406_strain_ATCC_33406|GCF_005166025.1_Fabibacter_pacificus_strain_9dcg1	28
GCF_002355595.1_Filimonas_lacunae_strain_NBRC_104114|GCF_007970805.1_Flavisolibacter_ginsenosidimutans_strain_Gsoil_636	28
GCF_001955715.1_Rhodoferax_saidenbachensis_strain_DSM_22694|GCF_001955695.1_Rhodoferax_koreense_strain_DCY-110	28
GCF_000828975.1_Burkholderiales_bacterium_GJ-E10_strain_GJ-E10|GCF_001688905.2_Burkholderiales_bacterium_YL45_strain_YL45	28
GCF_004295685.1_Silvanigrellales_bacterium_RF1110005_strain_RF1110005|GCF_900637305.1_Cardiobacterium_hominis_strain_NCTC10426	28
GCF_002288525.1_Ensifer_sojae_CCBAU_05684_strain_CCBAU_05684	27
GCF_001011155.1_Hoeflea_sp._IMCC20628_strain_IMCC20628|GCF_008000755.1_Youhaiella_tibetensis_strain_fig4	27
GCF_003726115.1_Bacillus_circulans_strain_PK3_138|GCF_003726095.1_Bacillus_circulans_strain_PK3_109	27
GCF_000018005.1_Frankia_sp._EAN1pec_strain_EAN1.pec	27
GCF_000982715.1_Rhodococcus_aetherivorans_strain_IcdP1	27
GCF_001302585.1_Kibdelosporangium_phytohabitans_strain_KLBMP1111|GCF_000092825.1_Segniliparus_rotundus_DSM_44985_strain_DSM_44985	27
GCF_000025345.1_Geodermatophilus_obscurus_DSM_43160_strain_DSM_43160|GCF_000284015.1_Blastococcus_saxobsidens_DD2_strain_DD2	27
GCF_001717545.1_Anaerolineaceae_bacterium_oral_taxon_439_strain_W11661	27
GCF_900184705.1_Brevefilum_fermentans	27
GCF_008033235.1_Anseongella_ginsenosidimutans_strain_Gsoil_524	27
GCF_000014145.1_Cytophaga_hutchinsonii_ATCC_33406_strain_ATCC_33406|GCF_003589925.1_Chryseolinea_sp._KIS68-18_strain_KIS68-18	27
GCF_000237205.1_Simkania_negevensis_Z_strain_Z	27
GCF_007751035.1_Planctomycetes_bacterium_Pla85_3_4_strain_Pla85_3_4|GCF_008065135.1_Roseimaritima_ulvae_strain_UC8	27
GCF_001610895.1_Planctomyces_sp._SH-PL62_strain_SH-PL62	27
GCF_000265425.1_Terriglobus_roseus_DSM_18391_strain_DSM_18391	27
GCF_002355955.1_Candidatus_Desulfovibrio_trichonymphae_strain_Rs-N31	27
GCF_902459485.1_Aquicella_siphonis_strain_SGT-108|GCF_000815025.1_Coxiella_endosymbiont_of_Amblyomma_americanum	27
GCF_004564135.1_Terasakiella_sp._SH-1_strain_SH-1|GCF_000300235.2_Thalassospira_xiamenensis_M-5___DSM_17429_strain_M-5	26
GCF_000226315.1_Micavibrio_aeruginosavorus_ARL-13_strain_ARL-13|GCF_000968135.1_Magnetospira_sp._QH-2_strain_QH-2	26
GCF_000023785.1_Hirschia_baltica_ATCC_49814|GCF_001854405.1_Hyphomonas_sp._Mor2	26
GCF_000092425.1_Truepera_radiovictrix_DSM_17093_strain_DSM_17093	26
GCF_000018425.1_Candidatus_Desulforudis_audaxviator_MP104C_strain_MP104C	26
GCF_000724625.1_Fimbriimonas_ginsengisoli_Gsoil_348_strain_Gsoil_348|GCF_004208415.1_Ktedonobacterales_bacterium_SCAWS-G2_strain_SCAWS-G2	26
GCF_003491425.1_Salinibacter_ruber_strain_M1|GCF_003491185.1_Salinibacter_ruber_strain_P18	26
GCF_007751255.1_Planctomycetes_bacterium_Pla86_strain_Pla86	26
GCF_002305855.1_Melittangium_boletus_DSM_14713_strain_DSM_14713	26
GCF_003612895.1_Halobacteriovorax_sp._BALOs_7_strain_BALOs_7|GCF_002952055.1_Desulfobulbus_oralis_strain_HOT041/ORNL	26
GCF_000145255.1_Gallionella_capsiferriformans_ES-2_strain_ES-2	26
GCF_004323595.1_Sterolibacteriaceae_bacterium_M52_strain_M52|GCF_003966565.1_Sterolibacteriaceae_bacterium_J5B_strain_J5B	26
GCF_001459775.1_Blastochloris_viridis	26
GCF_000296215.2_Bradyrhizobium_sp._CCGE-LA001_strain_CCGE-LA001	26
GCF_004564135.1_Terasakiella_sp._SH-1_strain_SH-1	25
GCF_003071365.1_Methyloceanibacter_sp._wino2_strain_wino2	25
GCF_003640545.1_Candidatus_Phytoplasma_ziziphi	25
GCF_000024385.1_Thermomonospora_curvata_DSM_43183_strain_DSM_43183|GCF_008824145.1_Actinomadura_sp._WMMB499_strain_WMMB499	25
GCF_000024865.1_Streptosporangium_roseum_DSM_43021_strain_DSM_43021	25
GCF_000214155.1_Mycolicibacter_sinensis_strain_JDM601	25
GCF_000159155.2_Gardnerella_vaginalis_ATCC_14019_strain_ATCC_14019|GCF_001042695.1_Scardovia_inopinata_JCM_12537_strain_JCM_12537	25
GCF_004564375.1_Nocardioides_sp._MMS17-SY117_strain_MMS17-SY117	25
GCF_003711225.1_Runella_sp._SP2_strain_SP2|GCF_003325355.1_Runella_sp._HYN0085_strain_HYN0085	25
GCF_002355595.1_Filimonas_lacunae_strain_NBRC_104114	25
GCF_001610875.1_Pirellula_sp._SH-Sr6A_strain_SH-Sr6A	25
GCF_001956985.1_Paludisphaera_borealis_strain_PX4|GCF_001610895.1_Planctomyces_sp._SH-PL62_strain_SH-PL62	25
GCF_009002475.1_Planctomycetes_bacterium_SRT547_strain_SRT547|GCF_007748055.1_Planctomycetes_bacterium_Pan216_strain_Pan216	25
GCF_000178975.2_Granulicella_tundricola_MP5ACTX9_strain_MP5ACTX9|GCF_000179915.2_Terriglobus_saanensis_SP1PR4_strain_SP1PR4	25
GCF_000513475.1_Candidatus_Babela_massiliensis_strain_673862	25
GCF_000025705.1_Sideroxydans_lithotrophicus_ES-1_strain_ES-1	25
GCF_000974685.2_Ferriphaselus_amnicola_strain_OYT1	25
GCF_000355765.4_Nitrosospira_lacus_strain_APG3|GCF_001007935.1_Nitrosomonas_communis_strain_Nm2	25
GCF_004323595.1_Sterolibacteriaceae_bacterium_M52_strain_M52|GCF_000828635.1_Sulfuritalea_hydrogenivorans_sk43H_strain_DSM_22779	25
GCF_000284375.1_Bradyrhizobium_japonicum_USDA_6_strain_USDA_6	25
GCF_900324035.1_Bradyrhizobium_sp._ORS_3257	25
GCF_004843345.1_Acetobacteraceae_bacterium_strain_868|GCF_004843165.1_Acetobacteraceae_bacterium_strain_880	24
GCF_002205515.1_Ureaplasma_parvum_strain_hebnu3h04	24
GCF_000024385.1_Thermomonospora_curvata_DSM_43183_strain_DSM_43183|GCF_003612775.1_Micromonospora_tulbaghiae_strain_CNY-010	24
GCF_000015405.1_Mycobacterium_sp._KMS_strain_KMS|GCF_001307545.1_Mycolicibacterium_fortuitum_strain_CT6	24
GCF_003966975.1_Pelolinea_submarina_strain_MO-CFX1|GCF_900184705.1_Brevefilum_fermentans	24
GCF_000014145.1_Cytophaga_hutchinsonii_ATCC_33406_strain_ATCC_33406	24
GCF_000253035.1_Parachlamydia_acanthamoebae_UV-7_strain_UV-7	24
GCF_000242935.2_Opitutaceae_bacterium_TAV5_strain_TAV5|GCF_000972765.1_Verrucomicrobia_bacterium_IMCC26134_strain_IMCC26134	24
GCF_000025185.1_Pirellula_staleyi_DSM_6068_strain_DSM_6068|GCF_001610875.1_Pirellula_sp._SH-Sr6A_strain_SH-Sr6A	24
GCF_000522985.1_Gemmatirosa_kalamazoonesis_strain_KBS708|GCF_001553625.1_Desulfomicrobium_orale_DSM_12838_strain_DSM_12838	24
GCF_001027285.1_Archangium_gephyra_strain_DSM_2261|GCF_000012685.1_Myxococcus_xanthus_DK_1622_strain_DK_1622	24
GCF_001483865.1_Roseateles_depolymerans_strain_KCTC_42856|GCF_001477625.1_Paucibacter_sp._KCTC_42545_strain_KCTC_42545	24
GCF_000025705.1_Sideroxydans_lithotrophicus_ES-1_strain_ES-1|GCF_001953215.1_Betaproteobacteria_bacterium_GR16-43_strain_GR16-43	24
GCF_000022085.1_Methylobacterium_nodulans_ORS_2060_strain_ORS_2060	24
GCF_000092925.1_Starkeya_novella_DSM_506_strain_DSM_506|GCF_009223885.1_Ancylobacter_sp._TS-1_strain_TS-1	23
GCF_003431825.1_Blastomonas_fulva_strain_T2	23
GCF_001011155.1_Hoeflea_sp._IMCC20628_strain_IMCC20628|GCF_001856665.1_Rhodobacter_sp._LPB0142_strain_LPB0142	23
GCF_003932735.1_Rickettsiales_endosymbiont_of_Stachyamoeba_lipophora_strain_RICK01|GCF_000689635.2_Anaplasma_phagocytophilum_str._Norway_variant2_strain_Norway_variant2	23
GCF_000024545.1_Stackebrandtia_nassauensis_DSM_44728_strain_DSM_44728	23
GCF_001302585.1_Kibdelosporangium_phytohabitans_strain_KLBMP1111	23
GCF_900637085.1_Mycolicibacterium_phlei_strain_NCTC8151|GCF_000069185.1_Mycobacteroides_abscessus	23
GCF_000015265.1_Nocardioides_sp._JS614_strain_JS614|GCF_002865585.1_Nocardioides_sp._78_strain_78	23
GCF_001717545.1_Anaerolineaceae_bacterium_oral_taxon_439_strain_W11661|GCF_000199675.1_Anaerolinea_thermophila_UNI-1_strain_UNI-1	23
GCF_007741515.1_Planctomycetes_bacterium_HG15A2_strain_HG15A2	23
GCF_000014965.1_Syntrophobacter_fumaroxidans_MPOB_strain_MPOB|GCF_005377625.1_Desulfoglaeba_alkanexedens_ALDC_strain_ALDC	23
GCF_000224005.2_Marichromatium_purpuratum_984_strain_984	23
GCF_000196015.1_Cupriavidus_metallidurans_CH34_strain_CH34|GCF_000203875.1_Cupriavidus_pinatubonensis_JMP134_strain_JMP134	23
GCF_008033135.1_Chitinolyticbacter_meiyuanensis_strain_SYBC-H1|GCF_007431345.1_Chitinimonas_sp._R3-44_strain_R3-44	23
GCF_003967035.1_Rhodanobacteraceae_bacterium_Dysh456_strain_Dysh456|GCF_001632775.1_Dokdonella_koreensis_DS-123_strain_DS-123	23
GCF_000319385.1_Candidatus_Endolissoclinum_faulkneri_L2_strain_L2|GCF_008728835.1_Rhodospirillaceae_bacterium_R5959_strain_R5959	23
GCF_009363855.1_Microvirga_sp._HR1_strain_HR1|GCF_003151255.1_Microvirga_sp._17_mud_1-3_strain_17_mud_1-3	23
GCF_000017405.1_Ochrobactrum_anthropi_ATCC_49188_strain_ATCC_49188|GCF_002278035.1_Ochrobactrum_quorumnocens_strain_A44	22
GCF_004634385.1_Thermaerobacter_sp._FW80_strain_FW80|GCF_000184705.1_Thermaerobacter_marianensis_DSM_12885_strain_DSM_12885	22
GCF_000242895.2_Bacillus_sp._1NLA3E_strain_1NLA3E|GCF_900478165.1_Bacillus_lentus_strain_NCTC4824	22
GCF_000967915.1_Acholeplasma_brassicae_strain_O502|GCF_003667825.1_Bacillus_litoralis_strain_Bac94	22
GCF_002998295.1_Fastidiosipila_sanguinis_strain_CCUG_47711	22
GCF_007164525.1_Rubrobacter_xylanophilus_strain_AA3-22	22
GCF_009497075.1_Nonomuraea_sp._WYY166_strain_WYY166	22
GCF_003711105.1_Actinoplanes_teichomyceticus_ATCC_31121_strain_ATCC_31121	22
GCF_000196675.1_Pseudonocardia_dioxanivorans_CB1190_strain_CB1190	22
GCF_000017305.1_Kineococcus_radiotolerans_SRS30216___ATCC_BAA-149_strain_SRS30216	22
GCF_003258605.2_Streptacidiphilus_sp._DSM_106435_strain_DSM_106435|GCF_001767375.1_Streptomyces_olivaceus_strain_KLBMP_5084	22
GCF_009557055.1_Nocardioides_sp._dk884_strain_dk884	22
GCF_002998355.1_Victivallales_bacterium_CCUG_44730_strain_CCUG_44730|GCF_000019665.1_Methylacidiphilum_infernorum_V4_strain_V4	22
GCF_005083985.2_Cetia_pacifica_strain_TB6|GCF_001553625.1_Desulfomicrobium_orale_DSM_12838_strain_DSM_12838	22
GCF_004135755.1_Sorangium_cellulosum_strain_So_ce836|GCF_000418325.1_Sorangium_cellulosum_So0157-2_strain_So0157-2	22
GCF_003428335.1_Solimonas_sp._K1W22B-7_strain_K1W22B-7	22
GCF_001305575.2_Beggiatoa_leptomitoformis_strain_D-402	22
GCF_001305575.2_Beggiatoa_leptomitoformis_strain_D-402|GCF_000828835.1_Thioploca_ingrica	22
GCF_008329925.1_Sphaerotilus_natans_subsp._sulfidivorans_strain_D-507|GCF_000284255.1_Rubrivivax_gelatinosus_IL144_strain_IL144	22
GCF_000612685.1_Castellaniella_defragrans_65Phen_strain_65Phen	22
GCF_900231165.1_Hartmannibacter_diazotrophicus_strain_type_strain__E19|GCF_004102925.1_Brevundimonas_diminuta_strain_ATCC_B__19146	22
GCF_000166055.1_Rhodomicrobium_vannielii_ATCC_17100_strain_ATCC_17100|GCF_004102925.1_Brevundimonas_diminuta_strain_ATCC_B__19146	22
GCF_000341355.1_Bartonella_australis_Aust/NH1_strain_Aust/NH1	21
GCF_004135585.1_Sphingosinicella_sp._BN140058_strain_BN140058	21
GCF_002151445.1_Sphingomonas_sp._KC8_strain_KC8|GCF_000016765.1_Sphingomonas_wittichii_RW1_strain_RW1	21
GCF_002151445.1_Sphingomonas_sp._KC8_strain_KC8|GCF_000512205.2_Sphingomonas_sanxanigenens_DSM_19645___NX02_strain_NX02	21
GCF_001679665.1_Caulobacteraceae_bacterium_OTSz_A_272_strain_OTSz_A_272	21
GCF_002754815.1_Roseomonas_sp._FDAARGOS_362_strain_FDAARGOS_362|GCF_001941945.1_Roseomonas_gilardii_strain_U14-5	21
GCF_001644565.1_Deinococcus_puniceus_strain_DY1	21
GCF_000212395.1_Thermodesulfobium_narugense_DSM_14796_strain_DSM_14796|GCF_003057965.1_Thermodesulfobium_acidiphilum_strain_3127-1	21
GCF_002263515.1_Actinopolyspora_erythraea_strain_YIM_90600	21
GCF_003443875.1_Aeromicrobium_sp._A1-2_strain_A1-2	21
GCF_001653335.1_Nocardioides_dokdonensis_FR1436_strain_FR1436|GCF_003710085.1_Nocardioides_sp._603_strain_603	21
GCF_000199675.1_Anaerolinea_thermophila_UNI-1_strain_UNI-1	21
GCF_003966975.1_Pelolinea_submarina_strain_MO-CFX1	21
GCF_000017805.1_Roseiflexus_castenholzii_DSM_13941_strain_DSM_13941	21
GCF_000242635.2_Solitalea_canadensis_DSM_3403_strain_DSM_3403	21
GCF_000648235.2_Neochlamydia_sp._S13_strain_S13	21
GCF_001983935.1_Fuerstia_marisgermanicae_strain_NH11	21
GCF_900169565.1_Nitrospira_japonica	21
GCF_001278055.1_Desulfuromonas_soudanensis_strain_WTL	21
GCF_008330225.1_Geobacter_sp._FeAm09_strain_FeAm09	21
GCF_000015045.1_Pelobacter_propionicus_DSM_2379_strain_DSM_2379	21
GCF_003428335.1_Solimonas_sp._K1W22B-7_strain_K1W22B-7|GCF_001579945.1_Steroidobacter_denitrificans_strain_DSM_18526	21
GCF_001632845.1_Ectothiorhodospira_sp._BSL-9_strain_BSL-9	21
GCF_000214825.1_Thiomicrospira_cyclica_ALM1_strain_ALM1|GCF_005885815.1_Thiomicrorhabdus_sp._G1_strain_G1	21
GCF_000214825.1_Thiomicrospira_cyclica_ALM1_strain_ALM1|GCF_003967195.1_Sulfuriflexus_mobilis_strain_aks1	21
GCF_001697225.1_Immundisolibacter_cernigliae_strain_TR3.2|GCF_004014695.1_Hahella_sp._KA22_strain_KA22	21
GCF_006337105.1_Thermomonas_sp._SY21_strain_SY21|GCF_000698825.1_Xylella_fastidiosa_MUL0034_strain_MUL0034	21
GCF_003967035.1_Rhodanobacteraceae_bacterium_Dysh456_strain_Dysh456|GCF_003015185.1_Ahniella_affigens_strain_D13	21
GCF_001402875.1_Blastochloris_viridis_strain_ATCC_19567	21
GCF_002119765.1_Pseudorhodoplanes_sinuspersici_strain_RIPI110|GCF_001579845.1_Rhodoplanes_sp._Z2-YC6860_strain_YC6860	21
GCF_000253295.1_Hyphomicrobium_sp._MC1_strain_MC1|GCF_000143145.1_Hyphomicrobium_denitrificans_ATCC_51888_strain_ATCC_51888	20
GCF_000730245.1_endosymbiont_of_Acanthamoeba_sp._UWC8|GCF_000689635.2_Anaplasma_phagocytophilum_str._Norway_variant2_strain_Norway_variant2	20
GCF_000019165.1_Heliobacterium_modesticaldum_Ice1_strain_Ice1__ATCC_51547|GCF_000021925.1_Desulfitobacterium_hafniense_DCB-2_strain_DCB-2	20
GCF_000283575.1_Oscillibacter_valericigenes_Sjm18-20_strain_Sjm18-20|GCF_008727735.1_Flintibacter_sp._KGMB00164_strain_KGMB00164	20
GCF_002057455.1_Nonomuraea_sp._ATCC_55076_strain_ATCC_55076|GCF_000294515.1_Nocardiopsis_alba_ATCC_BAA-2165_strain_ATCC_BAA-2165	20
GCF_002355395.1_Microcella_alkaliphila_strain_JAM_AC0309	20
GCF_002162335.1_Cellulosimicrobium_cellulans_strain_PSBB019|GCF_002240455.1_Cellulomonas_sp._PSBB021_strain_PSBB021	20
GCF_000166135.1_Frankia_inefficax_strain_EuI1c|GCF_000024345.1_Kribbella_flavida_DSM_17836_strain_DSM_17836	20
GCF_000021945.1_Chloroflexus_aggregans_DSM_9485_strain_DSM_9485|GCF_000018865.1_Chloroflexus_aurantiacus_J-10-fl_strain_J-10-fl	20
GCF_000017805.1_Roseiflexus_castenholzii_DSM_13941_strain_DSM_13941|GCF_000024985.1_Sphaerobacter_thermophilus_DSM_20745_strain_DSM_20745	20
GCF_003076475.1_Flavobacterium_kingsejongi_strain_WV39	20
GCF_000183425.1_Marivirga_tractuosa_DSM_4126_strain_DSM_4126|GCF_005166025.1_Fabibacter_pacificus_strain_9dcg1	20
GCF_003353065.1_Candidatus_Cyclonatronum_proteinivorum_strain_Omega	20
GCF_001499655.1_Candidatus_Protochlamydia_naegleriophila_strain_KNic	20
GCF_900239945.1_Chlamydia_sp._H15-1957-10C|GCF_000470805.1_Chlamydia_pecorum_W73_strain_W73	20
GCF_000194135.1_Hippea_maritima_DSM_10411_strain_DSM_10411	20
GCF_000212675.2_Desulfocurvibacter_africanus_subsp._africanus_str._Walvis_Bay_strain_Walvis_Bay	20
GCF_008375315.1_gamma_proteobacterium_BW-2_strain_BW-2|GCF_004001245.1_Sulfurivermis_fontis_strain_JG42	20
GCF_003574215.1_Hydrogenophilus_thermoluteolus_strain_TH-1	20
GCF_002752675.1_Massilia_violaceinigra_strain_B2	20
GCF_008033135.1_Chitinolyticbacter_meiyuanensis_strain_SYBC-H1|GCF_002002905.1_Aquaspirillum_sp._LM1_strain_LM1	20
GCF_004168365.1_Xanthomonadaceae_bacterium_AQ6-296_strain_AQ6-296|GCF_001632775.1_Dokdonella_koreensis_DS-123_strain_DS-123	20
GCF_000325745.1_Liberibacter_crescens_BT-1_strain_BT-1|GCF_001021085.1_Candidatus_Liberibacter_africanus_PTSAPSY_strain_PTSAPSY	20
GCF_003151255.1_Microvirga_sp._17_mud_1-3_strain_17_mud_1-3	20
GCF_001402915.1_Devosia_sp._A16_strain_A16|GCF_008000755.1_Youhaiella_tibetensis_strain_fig4	19
GCF_000968135.1_Magnetospira_sp._QH-2_strain_QH-2	19
GCF_001922385.1_Sphingomonas_koreensis_strain_ABOJV|GCF_007833215.1_Sphingomonas_sp._XS-10_strain_XS-10	19
GCF_000014745.1_Maricaulis_maris_MCS10_strain_MCS10|GCF_004000605.1_Glycocaulis_alkaliphilus_strain_6B-8	19
GCF_003060865.1_Gemmobacter_sp._HYN0069_strain_HYN0069	19
GCF_000218625.1_Flexistipes_sinusarabici_DSM_4947_strain_DSM_4947|GCF_000177635.2_Desulfurispirillum_indicum_S5_strain_S5	19
GCF_000145615.1_Thermoanaerobacterium_thermosaccharolyticum_DSM_571_strain_DSM_571|GCF_000763575.1_Thermoanaerobacter_kivui_strain_DSM_2030__LKT-1	19
GCF_000166355.1_Caldicellulosiruptor_hydrothermalis_108_strain_108|GCF_000166335.1_Caldicellulosiruptor_owensensis_OL_strain_OL	19
GCF_002057455.1_Nonomuraea_sp._ATCC_55076_strain_ATCC_55076	19
GCF_000247715.1_Gordonia_polyisoprenivorans_VH2_strain_VH2|GCF_009363295.1_Mycobacterium_sp._THAF192_strain_THAF192	19
GCF_000024925.1_Sanguibacter_keddieii_DSM_10542_strain_DSM_10542	19
GCF_900637225.1_Actinomyces_israelii_strain_NCTC12972	19
GCF_000270245.1_Microlunatus_phosphovorus_NM-1_strain_NM-1	19
GCF_000266885.1_Turneriella_parva_DSM_21527_strain_DSM_21527|GCF_001444465.1_Leptospira_borgpetersenii_serovar_Ballum_strain_56604	19
GCF_000143725.1_Brachyspira_pilosicoli_95/1000_strain_95/1000	19
GCF_004355225.1_Flavobacterium_sp._GS13_strain_GS13|GCF_000754405.1_Flavobacterium_psychrophilum_FPG3_strain_FPG3	19
GCF_004355225.1_Flavobacterium_sp._GS13_strain_GS13|GCF_003312915.1_Flavobacterium_sp._HYN0086_strain_HYN0086	19
GCF_002310495.1_Nibricoccus_aquaticus_strain_HZ-65|GCF_000019965.1_Opitutus_terrae_PB90-1_strain_PB90-1	19
GCF_003366055.1_Candidatus_Dependentiae_bacterium__ex_Spumella_elongata_CCAP_955/1__strain_SeV1	19
GCF_001999985.1_Helicobacter_bilis_strain_AAQJH	19
GCF_000024325.1_Desulfohalobium_retbaense_DSM_5692_strain_DSM_5692|GCF_001553625.1_Desulfomicrobium_orale_DSM_12838_strain_DSM_12838	19
GCF_007874125.1_Noviherbaspirillum_sp._UKPF54_strain_UKPF54|GCF_000209655.1_Pusillimonas_sp._T7-7_strain_T7-7	19
GCF_000012425.1_Dechloromonas_aromatica_RCB_strain_RCB|GCF_003441615.1_Dechloromonas_sp._HYN0024_strain_HYN0024	19
GCF_000185965.1_Pseudoxanthomonas_suwonensis_11-1_strain_11-1|GCF_000698825.1_Xylella_fastidiosa_MUL0034_strain_MUL0034	19
GCF_000319385.1_Candidatus_Endolissoclinum_faulkneri_L2_strain_L2|GCF_003568845.1_Indioceanicola_profundi_strain_SCSIO_08040	19
GCF_000264455.2_Tistrella_mobilis_KA081020-065_strain_KA081020-065|GCF_001511835.1_Magnetospirillum_sp._XM-1	19
GCF_002117405.1_Methylocystis_bryophila_strain_S285	19
GCF_008330945.1_Labrys_neptuniae_strain_KNU-23	19
GCF_000017645.1_Xanthobacter_autotrophicus_Py2_strain_Py2	19
GCF_002007565.1_Bartonella_apis_strain_BBC0122|GCF_002810325.1_Bartonella_sp._1-1C	18
GCF_003330885.1_Rhodobiaceae_bacterium_strain_SMS8	18
GCF_001633145.1_Rhodovulum_sulfidophilum_strain_SNK001|GCF_001856665.1_Rhodobacter_sp._LPB0142_strain_LPB0142	18
GCF_002374845.2_Wolbachia_pipientis_strain_wAlbB-HN2016	18
GCF_005697055.1_TM7_phylum_sp._oral_taxon_955_strain_PM004|GCF_000392435.1_Candidatus_Saccharimonas_aalborgensis	18
GCF_005697565.1_TM7_phylum_sp._oral_taxon_957_strain_BB001|GCF_005697215.1_TM7_phylum_sp._oral_taxon_488_strain_AC001	18
GCF_900478165.1_Bacillus_lentus_strain_NCTC4824	18
GCF_004323735.1_Streptomonospora_sp._M2_strain_M2	18
GCF_001886515.1_Mycobacterium_sp._WY10_strain_WY10	18
GCF_001605725.1_Mycobacteroides_immunogenum_strain_CCUG_47286|GCF_002157835.1_Mycobacterium_dioxanotrophicus_strain_PH-06	18
GCF_001553565.1_Actinomyces_radicidentis_strain_CCUG_36733|GCF_005696555.1_Actinomyces_sp._oral_taxon_171_str._F0337_strain_F0337	18
GCF_000284015.1_Blastococcus_saxobsidens_DD2_strain_DD2	18
GCF_007362775.1_Microlunatus_sp._KUDC0627_strain_KUDC0627|GCF_001998865.1_Tessaracoccus_flavescens_strain_SST-39T	18
GCF_001865835.1_Myroides_sp._ZB35_strain_ZB35|GCF_008000935.1_Flavobacterium_sp._XS-5_strain_XS-5	18
GCF_001499655.1_Candidatus_Protochlamydia_naegleriophila_strain_KNic|GCF_000648235.2_Neochlamydia_sp._S13_strain_S13	18
GCF_002355835.1_Candidatus_Endomicrobium_trichonymphae	18
GCF_000255295.1_Corallococcus_coralloides_DSM_2259_strain_DSM_2259|GCF_000012685.1_Myxococcus_xanthus_DK_1622_strain_DK_1622	18
GCF_000327045.1_Thioflavicoccus_mobilis_8321_strain_8321|GCF_002813775.1_Candidatus_Thiodictyon_syntrophicum_strain_Cad16T	18
GCF_001017435.1_Polyangium_brachysporum_strain_DSM_7029|GCF_000015725.1_Methylibium_petroleiphilum_PM1_strain_PM1	18
GCF_002157145.1_Acidovorax_carolinensis_strain_NA3	18
GCF_000619905.2_Nitrosospira_briensis_C-128_strain_C-128	18
GCF_003367315.1_Saccharospirillum_mangrovi_strain_HK-33	18
GCF_004295685.1_Silvanigrellales_bacterium_RF1110005_strain_RF1110005|GCF_000014865.1_Magnetococcus_marinus_MC-1_strain_MC-1	18
GCF_000009985.1_Magnetospirillum_magneticum_AMB-1_strain_AMB-1	18
GCF_002749615.1_Caulobacter_mirabilis_strain_FWC_38	18
GCF_003966695.1_Asticcacaulis_excentricus_strain_M6	18
GCF_002749615.1_Caulobacter_mirabilis_strain_FWC_38|GCF_004102925.1_Brevundimonas_diminuta_strain_ATCC_B__19146	18
GCF_004564215.1_Beijerinckiaceae_bacterium_strain_MG08	18
GCF_004135935.1_Methylovirgula_ligni_strain_BW863	18
GCF_000253295.1_Hyphomicrobium_sp._MC1_strain_MC1	17
GCF_006385135.1_Emcibacter_congregatus_strain_ZYLT	17
GCF_000473245.1_Bacillus_infantis_NRRL_B-14911_strain_NRRL_B-14911|GCF_900478165.1_Bacillus_lentus_strain_NCTC4824	17
GCF_000014185.1_Rubrobacter_xylanophilus_DSM_9941_strain_DSM_9941|GCF_007164525.1_Rubrobacter_xylanophilus_strain_AA3-22	17
GCF_000013345.1_Frankia_casuarinae_strain_CcI3	17
GCF_000024385.1_Thermomonospora_curvata_DSM_43183_strain_DSM_43183|GCF_003589885.1_Actinomadura_amylolytica_strain_YIM_77502	17
GCF_001605725.1_Mycobacteroides_immunogenum_strain_CCUG_47286|GCF_000277775.2_Mycobacteroides_abscessus_subsp._massiliense_str._GO_06_strain_GO_06	17
GCF_004028235.1_Leucobacter_sp._DSM_101948_strain_DSM_101948|GCF_004208635.1_Leucobacter_triazinivorans_strain_JW-1	17
GCF_001509405.1_Aeromicrobium_erythreum_strain_AR18	17
GCF_001653335.1_Nocardioides_dokdonensis_FR1436_strain_FR1436	17
GCF_003097535.1_Flavobacterium_pallidum_strain_HYN0049|GCF_003312915.1_Flavobacterium_sp._HYN0086_strain_HYN0086	17
GCF_000265385.1_Aequorivita_sublithincola_DSM_14238_strain_DSM_14238|GCF_002966125.1_Aureitalea_sp._RR4-38_strain_RR4-38	17
GCF_003576455.2_Mucilaginibacter_sp._HYN0043_strain_HYN0043|GCF_001590605.1_Pedobacter_cryoconitis_strain_PAMC_27485	17
GCF_000242635.2_Solitalea_canadensis_DSM_3403_strain_DSM_3403|GCF_001590605.1_Pedobacter_cryoconitis_strain_PAMC_27485	17
GCF_003325355.1_Runella_sp._HYN0085_strain_HYN0085	17
GCF_000973725.1_Pontibacter_korlensis_strain_X14-1T|GCF_001310085.1_Rufibacter_tibetensis_strain_1351	17
GCF_003970675.1_Flammeovirga_sp._L12M1_strain_L12M1|GCF_001682195.1_Flammeovirga_sp._MY04_strain_MY04	17
GCF_902167295.1_Chitinophaga_pinensis	17
GCF_000092785.1_Waddlia_chondrophila_WSU_86-1044_strain_WSU_86-1044	17
GCF_000016745.1_Geobacter_uraniireducens_Rf4_strain_Rf4|GCF_000015045.1_Pelobacter_propionicus_DSM_2379_strain_DSM_2379	17
GCF_000165485.1_Stigmatella_aurantiaca_DW4/3-1_strain_DW4/3-1|GCF_000012685.1_Myxococcus_xanthus_DK_1622_strain_DK_1622	17
GCF_003177035.1_Salinisphaera_sp._LB1_strain_LB1	17
GCF_000221025.1_Acidithiobacillus_caldus_SM-1_strain_SM-1	17
GCF_000264455.2_Tistrella_mobilis_KA081020-065_strain_KA081020-065|GCF_000014865.1_Magnetococcus_marinus_MC-1_strain_MC-1	17
GCF_002868735.1_Niveispirillum_cyanobacteriorum_strain_TH16|GCF_003568845.1_Indioceanicola_profundi_strain_SCSIO_08040	17
GCF_001511835.1_Magnetospirillum_sp._XM-1	17
GCF_002764115.1_Phyllobacterium_zundukense_strain_Tri-48__RCAM_03910	16
GCF_000230555.1_Pelagibacterium_halotolerans_B2_strain_B2	16
GCF_001717955.1_Sphingomonas_panacis_strain_DCY99|GCF_003314795.2_Sphingomonas_paucimobilis_strain_AIMST_S2	16
GCF_000017565.1_Parvibaculum_lavamentivorans_DS-1_strain_DS-1|GCF_003330885.1_Rhodobiaceae_bacterium_strain_SMS8	16
GCF_000013025.1_Hyphomonas_neptunium_ATCC_15444_strain_ATCC_15444	16
GCF_002847445.1_Paracoccus_zhejiangensis_strain_J6	16
GCF_000632985.1_Neorickettsia_helminthoeca_str._Oregon_strain_Oregon	16
GCF_000092125.1_Meiothermus_silvanus_DSM_9946_strain_DSM_9946	16
GCF_000024205.1_Desulfofarcimen_acetoxidans_DSM_771_strain_DSM_771|GCF_000233715.2_Desulfallas_gibsoniae_DSM_7213_strain_DSM_7213	16
GCF_001484045.1_Mycoplasma_sp.__ex_Biomphalaria_glabrata_	16
GCF_000967915.1_Acholeplasma_brassicae_strain_O502|GCF_009184705.1_Lactobacillus_mali_strain_LM596	16
GCF_000242895.2_Bacillus_sp._1NLA3E_strain_1NLA3E	16
GCF_001629705.1_Fictibacillus_phosphorivorans_strain_G25-29|GCF_001642935.1_Fictibacillus_arsenicus_strain_G25-54	16
GCF_002057455.1_Nonomuraea_sp._ATCC_55076_strain_ATCC_55076|GCF_000024865.1_Streptosporangium_roseum_DSM_43021_strain_DSM_43021	16
GCF_003030345.1_Plantactinospora_sp._BC1_strain_BC1|GCF_003030385.1_Plantactinospora_sp._BB1_strain_BB1	16
GCF_900070365.1_Alloactinosynnema_sp._L-07_strain_L-07	16
GCF_001620025.1_Rhodococcus_sp._PBTS_1_strain_PBTS_1|GCF_000009805.1_Nocardia_farcinica_IFM_10152_strain_IFM_10152	16
GCF_003860405.1_Nakamurella_sp._s14-144_strain_S14-144	16
GCF_000024065.1_Jonesia_denitrificans_DSM_20603_strain_DSM_20603|GCF_001042695.1_Scardovia_inopinata_JCM_12537_strain_JCM_12537	16
GCF_000306785.1_Modestobacter_marinus_strain_BC501|GCF_000284015.1_Blastococcus_saxobsidens_DD2_strain_DD2	16
GCF_000785495.1_Pimelobacter_simplex_strain_VKM_Ac-2033D	16
GCF_000016665.1_Roseiflexus_sp._RS-1_strain_RS-1	16
GCF_000017685.1_Leptospira_biflexa_serovar_Patoc_strain__Patoc_1__Paris___strain_Patoc_1__Paris_|GCF_000017605.1_Leptospira_biflexa_serovar_Patoc_strain__Patoc_1__Ames___strain_Patoc_1__Ames_	16
GCF_000186345.1_Isosphaera_pallida_ATCC_43644_strain_ATCC_43644	16
GCF_000255295.1_Corallococcus_coralloides_DSM_2259_strain_DSM_2259	16
GCF_000828615.1_Thiolapillus_brandeum_strain_Hiromi_1	16
GCF_008271425.1_Cupriavidus_campinensis_strain_MJ1	16
GCF_000184745.1_Variovorax_paradoxus_EPS_strain_EPS	16
GCF_003330805.1_Paraburkholderia_hospita_strain_mHSR1|GCF_001922345.1_Paraburkholderia_sp._SOS3_strain_SOS3	16
GCF_000025705.1_Sideroxydans_lithotrophicus_ES-1_strain_ES-1|GCF_003441615.1_Dechloromonas_sp._HYN0024_strain_HYN0024	16
GCF_003233695.1_Lysobacter_maris_strain_HZ9B|GCF_006547045.1_Lysobacter_sp._SJ-36_strain_SJ-36	16
GCF_001305595.1_Azospirillum_thiophilum_strain_BV-S|GCF_000283655.1_Azospirillum_lipoferum_4B_strain_4B	16
GCF_001414055.1_Caulobacter_henricii_strain_CB4|GCF_004102925.1_Brevundimonas_diminuta_strain_ATCC_B__19146	16
GCF_003008515.1_Phreatobacter_cathodiphilus_strain_S-12|GCF_005144885.1_Phreatobacter_stygius_strain_KCTC_52518	16
GCF_001271345.1_Chelatococcus_sp._CO-6_strain_CO-6	16
GCF_000143145.1_Hyphomicrobium_denitrificans_ATCC_51888_strain_ATCC_51888	15
GCF_002007505.1_Bartonella_apis_strain_BBC0244	15
GCF_000014245.1_Chelativorans_sp._BNC1_strain_BNC1	15
GCF_003296175.1_Nitratireductor_sp._OM-1_strain_OM-1|GCF_001686985.1_Mesorhizobium_amorphae_CCNWGS0123_strain_CCNWGS0123	15
GCF_008000755.1_Youhaiella_tibetensis_strain_fig4	15
GCF_000016765.1_Sphingomonas_wittichii_RW1_strain_RW1	15
GCF_000299095.1_alpha_proteobacterium_HIMB5_strain_HIMB5	15
GCF_000200735.1_Mycoplasma_haemofelis_str._Langford_1_strain_Langford_1|GCF_000179035.2_Mycoplasma_suis_str._Illinois_strain_Illinois	15
GCF_000755705.1_Candidatus_Izimaplasma_sp._HR1_strain_HR1	15
GCF_005577315.1_Bacillus_flexus|GCF_003072605.1_Bacillus_megaterium_strain_YC4-R4	15
GCF_005154805.1_Bacillus_sp._S3_strain_S3	15
GCF_000018005.1_Frankia_sp._EAN1pec_strain_EAN1.pec|GCF_000013345.1_Frankia_casuarinae_strain_CcI3	15
GCF_000012405.1_Thermobifida_fusca_YX_strain_YX	15
GCF_000418535.1_Mycobacterium_intracellulare_subsp._yongonense_05-1390_strain_05-1390	15
GCF_000024365.1_Nakamurella_multipartita_DSM_44233_strain_DSM_44233|GCF_003860405.1_Nakamurella_sp._s14-144_strain_S14-144	15
GCF_000069225.1_Clavibacter_michiganensis_subsp._sepedonicus_strain_ATCC_33113|GCF_000355695.1_Clavibacter_michiganensis_subsp._nebraskensis_NCPPB_2581_strain_type_strain__NCPPB_2581	15
GCF_001542775.1_Microterricola_viridarii_strain_ERGS5_02|GCF_002205495.2_Cryobacterium_sp._LW097_strain_LW097	15
GCF_006352065.1_Georgenia_sp._Z443_strain_Z443	15
GCF_008704515.1_Streptomyces_viridosporus_T7A_strain_ATCC_39115	15
GCF_000015265.1_Nocardioides_sp._JS614_strain_JS614|GCF_009557055.1_Nocardioides_sp._dk884_strain_dk884	15
GCF_000737325.1_Sandaracinus_amylolyticus_strain_DSM_53668|GCF_000018405.1_Desulfococcus_oleovorans_Hxd3_strain_Hxd3	15
GCF_003258315.1_Bradymonas_sediminis_strain_FA350|GCF_000018405.1_Desulfococcus_oleovorans_Hxd3_strain_Hxd3	15
GCF_000143085.1_Nitrosococcus_watsonii_C-113_strain_C-113	15
GCF_008329925.1_Sphaerotilus_natans_subsp._sulfidivorans_strain_D-507|GCF_002222655.1_Vitreoscilla_filiformis_strain_ATCC_15551	15
GCF_001611015.1_Paraburkholderia_caribensis_strain_Bcrs1W	15
GCF_000260965.1_Methylophaga_frappieri_strain_JAM7|GCF_000260985.4_Methylophaga_nitratireducenticrescens_strain_JAM1	15
GCF_001983995.1_Halioglobus_japonicus_strain_NBRC_107739|GCF_001953075.1_Halioglobus_pacificus_strain_RR3-57	15
GCF_001700965.1_Stenotrophomonas_nitritireducens_strain_2001	15
GCF_001887595.1_Luteibacter_rhizovicinus_DSM_16549_strain_LJ96T	15
GCF_009497875.1_gamma_proteobacterium_SS-5_strain_SS-5|GCF_900637305.1_Cardiobacterium_hominis_strain_NCTC10426	15
GCF_001753245.1_Acidihalobacter_prosperus_strain_F5|GCF_900637305.1_Cardiobacterium_hominis_strain_NCTC10426	15
GCF_002117405.1_Methylocystis_bryophila_strain_S285|GCF_002752655.1_Methylosinus_trichosporium_OB3b_strain_OB3b	15
GCF_002220095.1_Bosea_sp._AS-1_strain_AS-1	15
GCF_000026145.1_Bradyrhizobium_sp._ORS_278_strain_ORS278	15
GCF_000013745.1_Rhodopseudomonas_palustris_BisB18_strain_BisB18|GCF_000014825.1_Rhodopseudomonas_palustris_BisA53_strain_BisA53	15
GCF_005153485.1_Pseudolabrys_sp._FHR47_strain_FHR47|GCF_001579845.1_Rhodoplanes_sp._Z2-YC6860_strain_YC6860	15
GCF_000981545.1_Candidatus_Filomicrobium_marinum_strain_Y|GCF_000503895.1_Hyphomicrobium_nitrativorans_NL23_strain_NL23	14
GCF_003296175.1_Nitratireductor_sp._OM-1_strain_OM-1|GCF_001889605.1_Mesorhizobium_oceanicum_strain_B7	14
GCF_001611975.1_Haematospirillum_jordaniae_strain_H5569	14
GCF_000299115.1_alpha_proteobacterium_HIMB59_strain_HIMB59	14
GCF_000218625.1_Flexistipes_sinusarabici_DSM_4947_strain_DSM_4947	14
GCF_000266925.1_Acetomicrobium_mobile_DSM_13181_strain_DSM_13181	14
GCF_000317835.1_Deinococcus_peraridilitoris_DSM_19664_strain_DSM_19664|GCF_000025605.1_Thermocrinis_albus_DSM_14484_strain_DSM_14484	14
GCF_900120375.1_Ndongobacter_massiliensis_strain_Marseille-P3170|GCF_900119705.1_Murdochiella_vaginalis_strain_Marseille-P2341	14
GCF_004101785.1_Soehngenia_sp._W6_strain_W6|GCF_900120165.1_Ezakiella_massiliensis_strain_Marseille-P2951	14
GCF_002240355.1_Prauserella_marina_strain_DSM_45268	14
GCF_008365275.1_Lysinimonas_sp._KACC_19322_strain_KACC_19322	14
GCF_003258605.2_Streptacidiphilus_sp._DSM_106435_strain_DSM_106435|GCF_002009175.1_Streptomyces_niveus_strain_SCSIO_3406	14
GCF_003065605.1_Aeromicrobium_sp._592_strain_592	14
GCF_003097535.1_Flavobacterium_pallidum_strain_HYN0049|GCF_003055625.1_Flavobacterium_magnum_strain_HYN0048	14
GCF_002302415.1_Capnocytophaga_gingivalis_strain_H1496|GCF_008000935.1_Flavobacterium_sp._XS-5_strain_XS-5	14
GCF_007971525.1_Mucilaginibacter_ginsenosidivorax_strain_KHI28	14
GCF_001659705.1_Arachidicoccus_sp._BS20_strain_BS20	14
GCF_000266885.1_Turneriella_parva_DSM_21527_strain_DSM_21527|GCF_001886815.1_Caldithrix_abyssi_DSM_13497_strain_LF13	14
GCF_008065095.1_Gemmata_obscuriglobus_strain_DSM_5831	14
GCF_000242455.2_Singulisphaera_acidiphila_DSM_18658_strain_DSM_18658|GCF_008087625.1_Aquisphaera_giovannonii_strain_OJF2	14
GCF_900217235.1_Pseudodesulfovibrio_profundus_strain_500-1	14
GCF_001887775.1_Pelobacter_sp._SFB93_strain_SFB93|GCF_001278055.1_Desulfuromonas_soudanensis_strain_WTL	14
GCF_000418325.1_Sorangium_cellulosum_So0157-2_strain_So0157-2	14
GCF_000017505.1_Anaeromyxobacter_sp._Fw109-5_strain_Fw109-5	14
GCF_001305575.2_Beggiatoa_leptomitoformis_strain_D-402|GCF_004001245.1_Sulfurivermis_fontis_strain_JG42	14
GCF_000214095.2_Acidithiobacillus_ferrivorans_SS3_strain_SS3	14
GCF_004114795.1_Janthinobacterium_sp._17J80-10_strain_17J80-10	14
GCF_001017435.1_Polyangium_brachysporum_strain_DSM_7029	14
GCF_001955695.1_Rhodoferax_koreense_strain_DCY-110	14
GCF_002863805.1_Rhodocyclaceae_bacterium_strain_Thauera-like	14
GCF_002754815.1_Roseomonas_sp._FDAARGOS_362_strain_FDAARGOS_362|GCF_000014865.1_Magnetococcus_marinus_MC-1_strain_MC-1	14
GCF_000325745.1_Liberibacter_crescens_BT-1_strain_BT-1	14
GCF_900011245.1_Bradyrhizobium_sp.|GCF_001693515.2_Bradyrhizobium_paxllaeri_strain_LMTR_21	14
GCF_900231165.1_Hartmannibacter_diazotrophicus_strain_type_strain__E19	13
GCF_002600635.1_Rhizobium_sp._ACO-34A_strain_ACO-34A|GCF_002810325.1_Bartonella_sp._1-1C	13
GCF_007998985.1_Sphingomonas_sp._AE3_strain_AE3|GCF_009363895.1_Sphingomonas_ginsengisoli_An_et_al._2013_strain_KACC_16858	13
GCF_004006175.1_Sedimentitalea_sp._W43_strain_W43	13
GCF_000742835.1_Candidatus_Paracaedibacter_acanthamoebae	13
GCF_000024425.1_Meiothermus_ruber_DSM_1279	13
GCF_001544015.1_Limnochorda_pilosa_strain_HC45	13
GCF_000508245.1_Mycoplasma_ovis_str._Michigan_strain_Michigan|GCF_000179035.2_Mycoplasma_suis_str._Illinois_strain_Illinois	13
GCF_900638015.1_Listeria_grayi_strain_NCTC_10812|GCF_000008425.1_Bacillus_licheniformis_DSM_13___ATCC_14580_strain_DSM_13	13
GCF_001561955.1_Anaerotignum_propionicum_DSM_1682_strain_X2|GCF_900683775.1_Eubacterium_limosum	13
GCF_000270285.1_Eggerthella_sp._YY7918_strain_YY7918	13
GCF_002057455.1_Nonomuraea_sp._ATCC_55076_strain_ATCC_55076|GCF_009497075.1_Nonomuraea_sp._WYY166_strain_WYY166	13
GCF_004001265.1_Actinoplanes_sp._OR16_strain_OR16	13
GCF_000284295.1_Actinoplanes_missouriensis_431_strain_431	13
GCF_002263515.1_Actinopolyspora_erythraea_strain_YIM_90600|GCF_000062885.1_Saccharopolyspora_erythraea_NRRL_2338_strain_NRRL_2338	13
GCF_002796545.1_Amycolatopsis_sp._AA4_strain_AA4	13
GCF_007559025.1_Tomitella_sp._HY188_strain_HY188	13
GCF_001806325.1_Curtobacterium_sp._BH-2-1-1_strain_BH-2-1-1	13
GCF_001679725.1_Cryobacterium_arcticum_strain_PAMC_27867|GCF_002205495.2_Cryobacterium_sp._LW097_strain_LW097	13
GCF_008033115.1_Cellulomonas_sp._Y8_strain_Y8	13
GCF_003258605.2_Streptacidiphilus_sp._DSM_106435_strain_DSM_106435|GCF_002082605.1_Kitasatospora_aureofaciens_strain_DM-1	13
GCF_001443605.1_Salinivirga_cyanobacteriivorans_strain_L21-Spi-D4	13
GCF_002302415.1_Capnocytophaga_gingivalis_strain_H1496	13
GCF_001761465.1_Flavobacterium_gilvum_strain_EM1308	13
GCF_003668995.1_Flavobacterium_sp._140616W15|GCF_003312915.1_Flavobacterium_sp._HYN0086_strain_HYN0086	13
GCF_000973725.1_Pontibacter_korlensis_strain_X14-1T|GCF_003574965.1_Hymenobacter_sp._sh-6_strain_sh-6	13
GCF_000014145.1_Cytophaga_hutchinsonii_ATCC_33406_strain_ATCC_33406|GCF_003574965.1_Hymenobacter_sp._sh-6_strain_sh-6	13
GCF_000242935.2_Opitutaceae_bacterium_TAV5_strain_TAV5	13
GCF_003716915.1_Akkermansia_muciniphila_strain_EB-AMDK-1|GCF_004015085.1_Akkermansia_muciniphila_strain_EB-AMDK-18	13
GCF_001983935.1_Fuerstia_marisgermanicae_strain_NH11|GCF_008298035.1_Gimesia_maris_strain_DSM_8797	13
GCF_001548055.1_Sulfurospirillum_cavolei_strain_UCH003|GCF_001190755.1_Campylobacter_ureolyticus_RIGS_9880_strain_RIGS_9880	13
GCF_001611275.1_Desulfuromonas_sp._DDH964_strain_DDH964	13
GCF_001027285.1_Archangium_gephyra_strain_DSM_2261	13
GCF_006401635.1_Myxococcus_xanthus_strain_KF3.2.8c11	13
GCF_000092205.1_Desulfurivibrio_alkaliphilus_AHT_2_strain_AHT_2|GCF_002952055.1_Desulfobulbus_oralis_strain_HOT041/ORNL	13
GCF_000014965.1_Syntrophobacter_fumaroxidans_MPOB_strain_MPOB	13
GCF_000195295.1_Desulfobacca_acetoxidans_DSM_11109_strain_DSM_11109|GCF_000266945.1_Desulfomonile_tiedjei_DSM_6799_strain_DSM_6799	13
GCF_000522985.1_Gemmatirosa_kalamazoonesis_strain_KBS708|GCF_000018405.1_Desulfococcus_oleovorans_Hxd3_strain_Hxd3	13
GCF_002355735.1_Sulfuricaulis_limicola_strain_HA5|GCF_003184265.1_Acidiferrobacter_sp._SPIII_3_strain_SPIII_3	13
GCF_001007875.1_Sedimenticola_thiotaurini_strain_SIP-G1	13
GCF_003967195.1_Sulfuriflexus_mobilis_strain_aks1	13
GCF_002028405.1_Thiomonas_intermedia_strain_ATCC_15466|GCF_000092605.1_Thiomonas_intermedia_K12_strain_K12	13
GCF_001700965.1_Stenotrophomonas_nitritireducens_strain_2001|GCF_002951995.1_Stenotrophomonas_acidaminiphila_strain_SUNEO	13
GCF_004114615.1_Dyella_sp._M7H15-1_strain_M7H15-1	13
GCF_000319385.1_Candidatus_Endolissoclinum_faulkneri_L2_strain_L2|GCF_001511835.1_Magnetospirillum_sp._XM-1	13
GCF_002741015.1_Microvirga_ossetica_strain_V5/3M	13
GCF_001741865.1_Bosea_vaviloviae_strain_Vaf18|GCF_002741015.1_Microvirga_ossetica_strain_V5/3M	13
GCF_000012725.1_Nitrobacter_winogradskyi_Nb-255_strain_Nb-255	13
GCF_005937885.2_Bradyrhizobium_sp._KBS0727_strain_KBS0727|GCF_001693515.2_Bradyrhizobium_paxllaeri_strain_LMTR_21	13
GCF_000092925.1_Starkeya_novella_DSM_506_strain_DSM_506|GCF_001579845.1_Rhodoplanes_sp._Z2-YC6860_strain_YC6860	13
GCF_000341355.1_Bartonella_australis_Aust/NH1_strain_Aust/NH1|GCF_002810325.1_Bartonella_sp._1-1C	12
GCF_004136315.1_Mesorhizobium_sp._Pch-S_strain_Pch-S	12
GCF_003952405.1_Mesorhizobium_sp._M2A.F.Ca.ET.043.02.1.1_strain_M2A.F.Ca.ET.043.02.1.1	12
GCF_002151445.1_Sphingomonas_sp._KC8_strain_KC8	12
GCF_000277755.1_Zymomonas_mobilis_subsp._mobilis_ATCC_29191_strain_ATCC_29191|GCF_001890385.1_Sphingomonas_sp._JJ-A5_strain_JJ-A5	12
GCF_004795835.1_Sphingomonas_sp._PAMC26645_strain_PAMC26645	12
GCF_000016725.1_Acidiphilium_cryptum_JF-5_strain_JF-5	12
GCF_000218625.1_Flexistipes_sinusarabici_DSM_4947_strain_DSM_4947|GCF_002075285.3_Halomicronema_hongdechloris_C2206_strain_C2206	12
GCF_000266925.1_Acetomicrobium_mobile_DSM_13181_strain_DSM_13181|GCF_000025885.1_Aminobacterium_colombiense_DSM_12261_strain_DSM_12261	12
GCF_000166415.1_Halanaerobium_hydrogeniformans|GCF_003953885.1_Halocella_sp._SP3-1_strain_SP3-1	12
GCF_003047205.1_Carboxydocella_thermautotrophica_strain_019|GCF_003054495.1_Carboxydocella_thermautotrophica_strain_41	12
GCF_000967915.1_Acholeplasma_brassicae_strain_O502|GCF_000008005.1_Bacillus_cereus_ATCC_10987_strain_ATCC_10987	12
GCF_003726115.1_Bacillus_circulans_strain_PK3_138	12
GCF_000213255.1_Mahella_australiensis_50-1_BON_strain_50-1_BON	12
GCF_900637195.1_Mycolicibacterium_aurum_strain_NCTC10437	12
GCF_002157835.1_Mycobacterium_dioxanotrophicus_strain_PH-06	12
GCF_900187145.1_Mycolicibacter_terrae_strain_NCTC10856	12
GCF_003097515.1_Streptomyces_tirandamycinicus_strain_HNM0039	12
GCF_003258605.2_Streptacidiphilus_sp._DSM_106435_strain_DSM_106435	12
GCF_000220705.2_Streptomyces_xinghaiensis_S187_strain_S187|GCF_000092385.1_Streptomyces_bingchenggensis_BCW-1_strain_BCW-1	12
GCF_000007585.1_Porphyromonas_gingivalis_W83_strain_W83|GCF_002754015.1_Porphyromonas_gingivalis_strain_KCOM_2802	12
GCF_002007065.3_Flavobacterium_sp._KBS0721_strain_KBS0721	12
GCF_000829155.1_Candidatus_Sulcia_muelleri_PSPU_strain_PSPU|GCF_003214365.1_Candidatus_Sulcia_muelleri	12
GCF_008033235.1_Anseongella_ginsenosidimutans_strain_Gsoil_524|GCF_001590605.1_Pedobacter_cryoconitis_strain_PAMC_27485	12
GCF_000166395.1_Leadbetterella_byssophila_DSM_17132_strain_DSM_17132|GCF_003258705.1_Arcticibacterium_luteifluviistationis_strain_SM1504	12
GCF_003574965.1_Hymenobacter_sp._sh-6_strain_sh-6	12
GCF_000265505.1_Bernardetia_litoralis_DSM_6794_strain_DSM_6794	12
GCF_008086345.1_Chitinophaga_sp._XS-30_strain_XS-30	12
GCF_001499655.1_Candidatus_Protochlamydia_naegleriophila_strain_KNic|GCF_000253035.1_Parachlamydia_acanthamoebae_UV-7_strain_UV-7	12
GCF_002117005.1_Sedimentisphaera_salicampi_strain_ST-PulAB-D4|GCF_001997385.1_Sedimentisphaera_cyanobacteriorum_strain_L21-RPul-D3	12
GCF_001999965.1_Phycisphaerae_bacterium_SM-Chi-D1_strain_SM-Chi-D1|GCF_001997385.1_Sedimentisphaera_cyanobacteriorum_strain_L21-RPul-D3	12
GCF_008298035.1_Gimesia_maris_strain_DSM_8797	12
GCF_001027545.1_Endomicrobium_proavitum_strain_Rsa215	12
GCF_000012885.1_Pelobacter_carbinolicus_DSM_2380_strain_DSM_2380	12
GCF_000016745.1_Geobacter_uraniireducens_Rf4_strain_Rf4|GCF_000020725.1_Geobacter_bemidjiensis_Bem_strain_Bem	12
GCF_008330225.1_Geobacter_sp._FeAm09_strain_FeAm09|GCF_000015045.1_Pelobacter_propionicus_DSM_2379_strain_DSM_2379	12
GCF_000165485.1_Stigmatella_aurantiaca_DW4/3-1_strain_DW4/3-1	12
GCF_004104415.1_Corallococcus_coralloides_strain_B035	12
GCF_002208115.1_Bdellovibrio_bacteriovorus_strain_SSB218315|GCF_000018405.1_Desulfococcus_oleovorans_Hxd3_strain_Hxd3	12
GCF_004421105.1_Nitrosococcus_wardiae_strain_D1FHS|GCF_000024725.1_Nitrosococcus_halophilus_Nc_4_strain_Nc_4	12
GCF_002355415.1_Sulfurifustis_variabilis_strain_skN76	12
GCF_001653795.1_Mitsuaria_sp._7_strain_7	12
GCF_000025705.1_Sideroxydans_lithotrophicus_ES-1_strain_ES-1|GCF_001007935.1_Nitrosomonas_communis_strain_Nm2	12
GCF_003967275.1_Sulfuritortus_calidifontis_strain_J1A	12
GCF_002752795.2_Moraxella_osloensis_strain_KSH|GCF_003209315.1_Psychrobacter_sp._YP14_strain_YP14	12
GCF_002117105.1_Oceanicoccus_sagamiensis_strain_NBRC_107125	12
GCF_001641285.1_Dyella_thiooxydans_strain_ATSB10	12
GCF_000319385.1_Candidatus_Endolissoclinum_faulkneri_L2_strain_L2|GCF_000510265.1_Candidatus_Endolissoclinum_faulkneri_L5_strain_L5	12
GCF_008274945.1_Azospirillum_brasilense_strain_Sp_7|GCF_001315015.1_Azospirillum_brasilense_strain_Sp_7	12
GCF_004102925.1_Brevundimonas_diminuta_strain_ATCC_B__19146	12
GCF_000175215.2_Asticcacaulis_excentricus_CB_48_strain_CB_48|GCF_004102925.1_Brevundimonas_diminuta_strain_ATCC_B__19146	12
GCF_003855495.1_Methylocystis_rosea_strain_GW6|GCF_000304315.1_Methylocystis_sp._SC2_strain_SC2	12
GCF_004323635.1_Rhizobiales_bacterium_PAMC_29148_strain_PAMC_29148	12
GCF_001442755.1_Aureimonas_sp._AU20_strain_AU20	11
GCF_003491345.1_Neorhizobium_sp._SOG26_strain_SOG26|GCF_003597675.1_Neorhizobium_sp._NCHU2750_strain_NCHU2750	11
GCF_000017405.1_Ochrobactrum_anthropi_ATCC_49188_strain_ATCC_49188|GCF_002810325.1_Bartonella_sp._1-1C	11
GCF_001011155.1_Hoeflea_sp._IMCC20628_strain_IMCC20628|GCF_002810325.1_Bartonella_sp._1-1C	11
GCF_003952365.1_Mesorhizobium_sp._M9A.F.Ca.ET.002.03.1.2_strain_M9A.F.Ca.ET.002.03.1.2	11
GCF_007859655.1_Devosia_sp._Gsoil_520_strain_Gsoil_520	11
GCF_003967095.1_Sphingosinicella_microcystinivorans_strain_B9	11
GCF_001890385.1_Sphingomonas_sp._JJ-A5_strain_JJ-A5	11
GCF_002355275.1_Rhizorhabdus_dicambivorans_strain_Ndbn-20	11
GCF_000023785.1_Hirschia_baltica_ATCC_49814	11
GCF_003071365.1_Methyloceanibacter_sp._wino2_strain_wino2|GCF_001856665.1_Rhodobacter_sp._LPB0142_strain_LPB0142	11
GCF_000017565.1_Parvibaculum_lavamentivorans_DS-1_strain_DS-1|GCF_001856665.1_Rhodobacter_sp._LPB0142_strain_LPB0142	11
GCF_000012345.1_Candidatus_Pelagibacter_ubique_HTCC1062_strain_HTCC1062	11
GCF_008386235.1_Thermosynechococcus_sp._CL-1_strain_CL-1|GCF_002754935.1_Synechococcus_lividus_PCC_6715_strain_PCC_6715	11
GCF_005697565.1_TM7_phylum_sp._oral_taxon_957_strain_BB001	11
GCF_000024605.1_Ammonifex_degensii_KC4_strain_KC4	11
GCF_000305935.1_Thermacetogenium_phaeum_DSM_12270_strain_DSM_12270|GCF_000012865.1_Carboxydothermus_hydrogenoformans_Z-2901_strain_Z-2901	11
GCF_000166415.1_Halanaerobium_hydrogeniformans|GCF_000165465.1_Halanaerobium_praevalens_DSM_2228_strain_DSM_2228	11
GCF_003047205.1_Carboxydocella_thermautotrophica_strain_019	11
GCF_003966895.1_Methylomusa_anaerophila_strain_MMFC1	11
GCF_002224645.1_Dehalobacterium_formicoaceticum_strain_DMC|GCF_000284095.1_Selenomonas_ruminantium_subsp._lactilytica_TAM6421_strain_TAM6421	11
GCF_900474605.1_Enterococcus_cecorum_strain_NCTC12421|GCF_004792515.1_Vagococcus_sp._CF-49_strain_CF-49	11
GCF_003568865.1_Rubrobacter_indicoceani_strain_SCSIO_08198|GCF_000661895.1_Rubrobacter_radiotolerans_strain_RSPS-4	11
GCF_000058485.1_Frankia_alni_ACN14a_strain_ACN14A|GCF_000013345.1_Frankia_casuarinae_strain_CcI3	11
GCF_003408515.1_Micromonospora_sp._B006_strain_B006|GCF_003612775.1_Micromonospora_tulbaghiae_strain_CNY-010	11
GCF_004795915.1_Rhodococcus_sp._PAMC28707_strain_PAMC28707	11
GCF_900603025.1_Mycolicibacterium_hassiacum_DSM_44199	11
GCF_008001015.1_Serinicoccus_profundi_strain_CGMCC_4.5582	11
GCF_005280295.1_Brevibacterium_sp._CS2_strain_CS2|GCF_001042695.1_Scardovia_inopinata_JCM_12537_strain_JCM_12537	11
GCF_002591335.1_Streptomyces_malaysiensis_strain_DSM_4137	11
GCF_002943525.1_Kitasatospora_sp._MMS16-BH015_strain_MMS16-BH015	11
GCF_009498275.1_Streptomyces_sp._QMT-28_strain_QMT-28|GCF_003675325.1_Streptomyces_sp._Z022_strain_Z022	11
GCF_900289045.1_Micropruina_glycogenica|GCF_001998865.1_Tessaracoccus_flavescens_strain_SST-39T	11
GCF_001971785.1_Seonamhaeicola_sp._S2-3_strain_S2-3|GCF_002966125.1_Aureitalea_sp._RR4-38_strain_RR4-38	11
GCF_005166025.1_Fabibacter_pacificus_strain_9dcg1	11
GCF_000014145.1_Cytophaga_hutchinsonii_ATCC_33406_strain_ATCC_33406|GCF_000250635.1_Saprospira_grandis_str._Lewin_strain_Lewin	11
GCF_000024845.1_Rhodothermus_marinus_DSM_4252_strain_DSM_4252|GCF_000224745.1_Rhodothermus_marinus_SG0.5JP17-172_strain_SG0.5JP17-172	11
GCF_001458695.1_Candidatus_Nitrospira_inopinata	11
GCF_000007985.2_Geobacter_sulfurreducens_PCA_strain_PCA	11
GCF_000016745.1_Geobacter_uraniireducens_Rf4_strain_Rf4	11
GCF_000022265.1_Geobacter_daltonii_FRC-32_strain_FRC-32	11
GCF_002872415.1_Bacteriovorax_stolpii_strain_DSM_12778	11
GCF_000020365.1_Desulfobacterium_autotrophicum_HRM2_strain_HRM2|GCF_000307105.1_Desulfobacula_toluolica_Tol2_strain_Tol2	11
GCF_001077715.1_Candidatus_Coxiella_mudrowiae_strain_CRt|GCF_000815025.1_Coxiella_endosymbiont_of_Amblyomma_americanum	11
GCF_003065365.1_Polynucleobacter_difficilis_strain_AM-8B5|GCF_000016345.1_Polynucleobacter_asymbioticus_QLW-P1DMWA-1_strain_QLW-P1DMWA-1	11
GCF_005952805.1_Inhella_inkyongensis_strain_IMCC1713	11
GCF_003019815.1_Variovorax_sp._PMC12_strain_PMC12|GCF_000176855.2_Acidovorax_avenae_subsp._avenae_ATCC_19860_strain_ATCC_19860	11
GCF_006337085.1_Sutterella_sp._KGMB03119_strain_KGMB03119|GCF_001688905.2_Burkholderiales_bacterium_YL45_strain_YL45	11
GCF_003286395.1_Paraburkholderia_sp._DCR13_strain_DCR13	11
GCF_001183865.1_Methylophilus_sp._TWE2_strain_TWE2	11
GCF_000969645.2_Janthinobacterium_sp._B9-8_strain_B9-8|GCF_003952345.1_Iodobacter_sp._H11R3_strain_H11R3	11
GCF_003441615.1_Dechloromonas_sp._HYN0024_strain_HYN0024	11
GCF_002752795.2_Moraxella_osloensis_strain_KSH|GCF_002753715.1_Moraxella_osloensis_strain_NP7	11
GCF_005222165.1_Azospirillum_brasilense_strain_MTCC4035|GCF_000632475.1_Azospirillum_brasilense_strain_Az39	11
GCF_003966715.1_Blastochloris_sp._GI_strain_GI	11
GCF_002117405.1_Methylocystis_bryophila_strain_S285|GCF_000304315.1_Methylocystis_sp._SC2_strain_SC2	11
GCF_901457705.2_Beijerinckiaceae_bacterium_RH_AL1	11
GCF_001741865.1_Bosea_vaviloviae_strain_Vaf18|GCF_001562255.1_Bosea_sp._PAMC_26642_strain_PAMC_26642	11
GCF_003173755.1_Methylobacterium_sp._17Sr1-28_strain_17Sr1-28	11
GCF_003173775.1_Methylobacterium_sp._17Sr1-1_strain_17Sr1-1|GCF_003173755.1_Methylobacterium_sp._17Sr1-28_strain_17Sr1-28	11
GCF_000013745.1_Rhodopseudomonas_palustris_BisB18_strain_BisB18	11
GCF_001713475.1_Agrobacterium_sp._RAC06_strain_RAC06|GCF_008000915.1_Rhizobium_sp._WL3_strain_WL3	10
GCF_003952465.1_Mesorhizobium_sp._M1B.F.Ca.ET.045.04.1.1_strain_M1B.F.Ca.ET.045.04.1.1	10
GCF_004005995.1_Devosia_sp._1566_strain_1566	10
GCF_000226315.1_Micavibrio_aeruginosavorus_ARL-13_strain_ARL-13|GCF_006385135.1_Emcibacter_congregatus_strain_ZYLT	10
GCF_003264115.1_Erythrobacter_sp._KY5_strain_KY5|GCF_002237615.1_Erythrobacter_flavus_strain_VG1	10
GCF_002796605.1_Sphingomonas_sp._Cra20_strain_Cra20|GCF_002002925.1_Sphingomonas_sp._LM7_strain_LM7	10
GCF_002269345.1_Altererythrobacter_mangrovi_strain_C9-11|GCF_001028705.1_Croceicoccus_naphthovorans_strain_PQ-2	10
GCF_002879995.1_Ehrlichia_canis_strain_YZ-1|GCF_000689635.2_Anaplasma_phagocytophilum_str._Norway_variant2_strain_Norway_variant2	10
GCF_002754815.1_Roseomonas_sp._FDAARGOS_362_strain_FDAARGOS_362	10
GCF_000316665.1_Rivularia_sp._PCC_7116_strain_PCC_7116	10
GCF_001701045.1_Cloacibacillus_porcorum_strain_CL-84|GCF_000024905.1_Thermanaerovibrio_acidaminovorans_DSM_6589_strain_DSM_6589	10
GCF_000144695.1_Acetohalobium_arabaticum_DSM_5501_strain_DSM_5501|GCF_003953885.1_Halocella_sp._SP3-1_strain_SP3-1	10
GCF_001584725.1_endosymbiont__TC1__of_Trimyema_compressum	10
GCF_001584725.1_endosymbiont__TC1__of_Trimyema_compressum|GCF_000021925.1_Desulfitobacterium_hafniense_DCB-2_strain_DCB-2	10
GCF_002224645.1_Dehalobacterium_formicoaceticum_strain_DMC|GCF_000021925.1_Desulfitobacterium_hafniense_DCB-2_strain_DCB-2	10
GCF_001717585.1_Selenomonas_sp._oral_taxon_920_strain_W5150|GCF_001189555.1_Selenomonas_sp._oral_taxon_478_strain_F0592	10
GCF_002370195.2_Ureibacillus_thermosphaericus_strain_A1|GCF_001617605.1_Rummeliibacillus_stabekisii_strain_PP9	10
GCF_001545095.1_Erysipelothrix_larvae_strain_LV19|GCF_001564455.1_Faecalibaculum_rodentium_strain_Alo17	10
GCF_000967915.1_Acholeplasma_brassicae_strain_O502|GCF_000328725.1_Mycoplasma_cynos_C142_strain_C142	10
GCF_000334875.3_Bacillus_megaterium_NCT-2_strain_NCT-2	10
GCF_003586445.1_Bacillus_sp._Y1|GCF_900478165.1_Bacillus_lentus_strain_NCTC4824	10
GCF_001889165.1_Bacillus_weihaiensis_strain_Alg07	10
GCF_003534205.1_Listeria_weihenstephanensis_strain_WS_4560	10
GCF_000590455.1_Bacillus_pumilus_strain_MTCC_B6033|GCF_000008425.1_Bacillus_licheniformis_DSM_13___ATCC_14580_strain_DSM_13	10
GCF_001688625.2_Flavonifractor_plautii_strain_YL31	10
GCF_000283575.1_Oscillibacter_valericigenes_Sjm18-20_strain_Sjm18-20|GCF_002998295.1_Fastidiosipila_sanguinis_strain_CCUG_47711	10
GCF_002263495.1_Nocardiopsis_gilva_YIM_90087_strain_YIM_90087|GCF_000294515.1_Nocardiopsis_alba_ATCC_BAA-2165_strain_ATCC_BAA-2165	10
GCF_003030345.1_Plantactinospora_sp._BC1_strain_BC1	10
GCF_001542775.1_Microterricola_viridarii_strain_ERGS5_02|GCF_003065485.1_Salinibacterium_sp._CGMCC_1.16371_strain_CGMCC_1.16371	10
GCF_003070885.1_Agromyces_sp._MF30-A_strain_MF30-A	10
GCF_004564075.1_Microbacterium_sediminis_strain_YLB-01	10
GCF_000025025.1_Dehalococcoides_mccartyi_VS_strain_VS	10
GCF_008329945.1_Spirochaeta_perfilievii_strain_P	10
GCF_002091395.1_Candidatus_Azobacteroides_pseudotrichonymphae|GCF_000010645.1_Candidatus_Azobacteroides_pseudotrichonymphae_genomovar._CFP2	10
GCF_000025925.1_Prevotella_ruminicola_23_strain_Bryant_23|GCF_000242335.1_Prevotella_dentalis_DSM_3688_strain_DSM_3688	10
GCF_004797125.1_Flavobacterium_sp._GS03_strain_GS03	10
GCF_000253275.1_Flavobacterium_branchiophilum_FL-15_strain_FL-15	10
GCF_003312915.1_Flavobacterium_sp._HYN0086_strain_HYN0086	10
GCF_001443605.1_Salinivirga_cyanobacteriivorans_strain_L21-Spi-D4|GCF_002369955.1_Ichthyobacterium_seriolicida_strain_JBKA-6	10
GCF_001078055.1_Rufibacter_sp._DG31D_strain_DG31D|GCF_001310085.1_Rufibacter_tibetensis_strain_1351	10
GCF_000020225.1_Akkermansia_muciniphila_ATCC_BAA-835_strain_ATCC_BAA-835|GCF_004015085.1_Akkermansia_muciniphila_strain_EB-AMDK-18	10
GCF_001999965.1_Phycisphaerae_bacterium_SM-Chi-D1_strain_SM-Chi-D1	10
GCF_002355835.1_Candidatus_Endomicrobium_trichonymphae|GCF_000146025.2_uncultured_Termite_group_1_bacterium_phylotype_Rs-D17	10
GCF_005083985.2_Cetia_pacifica_strain_TB6|GCF_004006315.1_Nautilia_sp._PV-1_strain_PV-1	10
GCF_000183725.1_Sulfuricurvum_kujiense_DSM_16994_strain_DSM_16994|GCF_000010345.1_Sulfurovum_sp._NBC37-1_strain_NBC37-1	10
GCF_000024325.1_Desulfohalobium_retbaense_DSM_5692_strain_DSM_5692	10
GCF_000817955.1_Geobacter_pickeringii_strain_G13	10
GCF_002208115.1_Bdellovibrio_bacteriovorus_strain_SSB218315	10
GCF_000021985.1_Thioalkalivibrio_sulfidiphilus_HL-EbGr7_strain_HL-EbGR7	10
GCF_008375315.1_gamma_proteobacterium_BW-2_strain_BW-2	10
GCF_001941825.1_Massilia_putida_strain_6NM-7T|GCF_001412595.2_Massilia_sp._WG5_strain_WG5	10
GCF_000026125.1_Herminiimonas_arsenicoxydans	10
GCF_008329925.1_Sphaerotilus_natans_subsp._sulfidivorans_strain_D-507|GCF_000092605.1_Thiomonas_intermedia_K12_strain_K12	10
GCF_003966915.1_Mycoavidus_cysteinexigens_strain_B1-EB	10
GCF_001017775.3_Pandoraea_thiooxydans_strain_DSM_25325|GCF_000198775.1_Paraburkholderia_rhizoxinica_HKI_454_strain_HKI_454	10
GCF_000175095.2_Nitrosomonas_sp._AL212_strain_AL212|GCF_000219585.1_Nitrosomonas_sp._Is79A3_strain_Is79A3	10
GCF_001697225.1_Immundisolibacter_cernigliae_strain_TR3.2|GCF_000008325.1_Methylococcus_capsulatus_str._Bath_strain_Bath	10
GCF_002776555.1_Legionella_endosymbiont_of_Polyplax_serrata_strain_PsAG	10
GCF_000287255.1_Candidatus_Carsonella_ruddii_CS_isolate_Thao2000_strain_CS|GCF_000287235.1_Candidatus_Carsonella_ruddii_CE_isolate_Thao2000_strain_CE	10
GCF_003032495.1_Halomonas_sp._SF2003_strain_SF2003|GCF_000953435.1_Candidatus_Evansia_muelleri	10
GCF_002327105.1_Luteimonas_sp._100111_strain_100111|GCF_003293695.1_Luteimonas_sp._83-4_strain_83-4	10
GCF_000513295.1_Magnetospirillum_gryphiswaldense_MSR-1_v2_strain_MSR-1	10
GCF_000019365.1_Methylobacterium_sp._4-46_strain_4-46|GCF_000022085.1_Methylobacterium_nodulans_ORS_2060_strain_ORS_2060	10
GCF_900231165.1_Hartmannibacter_diazotrophicus_strain_type_strain__E19|GCF_001999245.1_Labrenzia_aggregata_strain_RMAR6-6	9
GCF_003491345.1_Neorhizobium_sp._SOG26_strain_SOG26|GCF_902502875.1_arsenite-oxidising_bacterium_NT-25_strain_NT-25	9
GCF_001402915.1_Devosia_sp._A16_strain_A16|GCF_002949085.1_Devosia_sp._I507_strain_I507	9
GCF_001611975.1_Haematospirillum_jordaniae_strain_H5569|GCF_000968135.1_Magnetospira_sp._QH-2_strain_QH-2	9
GCF_001720465.1_Porphyrobacter_sp._LM_6_strain_LM_6	9
GCF_001717955.1_Sphingomonas_panacis_strain_DCY99|GCF_002002925.1_Sphingomonas_sp._LM7_strain_LM7	9
GCF_000767465.1_Novosphingobium_pentaromativorans_US6-1_strain_US6-1|GCF_000876675.2_Novosphingobium_sp._P6W_strain_P6W	9
GCF_001889525.1_Granulibacter_bethesdensis_strain_NIH6.1|GCF_001889505.1_Granulibacter_bethesdensis_strain_NIH9.1	9
GCF_000021325.1_Gluconacetobacter_diazotrophicus_PA1_5|GCF_000550765.1_Komagataeibacter_xylinus_E25_strain_E25	9
GCF_000215975.1_Thermodesulfobacterium_geofontis_OPF15_strain_OPF15|GCF_001548275.1_Caldimicrobium_thiodismutans_strain_TF1	9
GCF_000020485.1_Halothermothrix_orenii_H_168_strain_H_168__DSM_9562	9
GCF_000145615.1_Thermoanaerobacterium_thermosaccharolyticum_DSM_571_strain_DSM_571|GCF_000020005.1_Natranaerobius_thermophilus_JW/NM-WN-LF_strain_JW/NM-WN-LF	9
GCF_001543245.1_Aerococcus_urinaehominis_strain_CCUG42038B|GCF_000193205.1_Aerococcus_urinae_ACS-120-V-Col10a_strain_ACS-120-V-Col10a	9
GCF_003726095.1_Bacillus_circulans_strain_PK3_109	9
GCF_000144625.1_Clostridium_saccharolyticum_WM1_strain_WM1	9
GCF_003990395.1_Cellulosilyticum_sp._WCF-2_strain_WCF-2|GCF_001998765.1_Anaerostipes_hadrus_strain_BPB5	9
GCF_000058485.1_Frankia_alni_ACN14a_strain_ACN14A	9
GCF_000016425.1_Salinispora_tropica_CNB-440_strain_CNB-440	9
GCF_004519465.1_Saccharomonospora_sp._31sw_strain_31sw	9
GCF_004519465.1_Saccharomonospora_sp._31sw_strain_31sw|GCF_000023865.1_Saccharomonospora_viridis_DSM_43017_strain_DSM_43017	9
GCF_003860625.1_Rhodococcus_sp._NJ-530_strain_NJ-530	9
GCF_000015005.1_Mycolicibacterium_smegmatis_MC2_155_strain_MC2_155	9
GCF_000227605.2_Corynebacterium_pseudotuberculosis_CIP_52.97_strain_CIP_52.97	9
GCF_004295485.1_Janibacter_limosus_strain_P3-3-X1	9
GCF_001889125.1_Janibacter_indicus_strain_YFY001|GCF_008001015.1_Serinicoccus_profundi_strain_CGMCC_4.5582	9
GCF_003074035.1_Miniimonas_sp._S16_strain_S16|GCF_000023105.1_Beutenbergia_cavernae_DSM_12333_strain_DSM_12333	9
GCF_001542775.1_Microterricola_viridarii_strain_ERGS5_02|GCF_001513675.1_Microbacterium_sp._XT11_strain_XT11	9
GCF_000007485.1_Tropheryma_whipplei_str._Twist_strain_Twist|GCF_000196075.1_Tropheryma_whipplei_TW08/27_strain_TW08/27	9
GCF_004135345.1_Xylanibacterium_sp._2JSPR-7_strain_2JSPR-7	9
GCF_004798685.1_Cellulomonas_sp._Z28_strain_Z28	9
GCF_001553565.1_Actinomyces_radicidentis_strain_CCUG_36733|GCF_001856685.1_Actinomyces_tangfeifanii_strain_VUL4_3	9
GCF_003122365.1_Streptomyces_spongiicola_strain_HNM0071	9
GCF_003258605.2_Streptacidiphilus_sp._DSM_106435_strain_DSM_106435|GCF_000269985.1_Kitasatospora_setae_KM-6054_strain_KM-6054	9
GCF_002007685.1_Streptomyces_sp._fd1-xmd_strain_fd1-xmd	9
GCF_001997295.1_Tessaracoccus_flavus_strain_RP1T	9
GCF_006007965.1_Nocardioides_sp._dk3136_strain_dk3136|GCF_004014875.1_Nocardioides_sp._HY056_strain_HY056	9
GCF_001010485.1_Dehalococcoides_sp._UCH007_strain_UCH007|GCF_000009025.1_Dehalococcoides_mccartyi_CBDB1_strain_CBDB1	9
GCF_000507245.1_Salinispira_pacifica_strain_L21-RPul-D2	9
GCF_000020525.1_Chloroherpeton_thalassium_ATCC_35110_strain_ATCC_35110	9
GCF_000240075.2_Flavobacterium_columnare_ATCC_49512_strain_ATCC_49512|GCF_001534645.1_Flavobacterium_columnare_strain_94-081	9
GCF_000064305.2_Flavobacterium_psychrophilum_JIP02/86_strain_JIP02/86	9
GCF_000754405.1_Flavobacterium_psychrophilum_FPG3_strain_FPG3	9
GCF_001971785.1_Seonamhaeicola_sp._S2-3_strain_S2-3|GCF_000152925.2_Dokdonia_sp._MED134_strain_MED134	9
GCF_000334405.1_Blattabacterium_sp.__Blatta_orientalis__str._Tarazona_strain_Tarazona	9
GCF_000747525.1_Sphingobacterium_sp._ML3W_strain_ML3W	9
GCF_000597885.1_Flammeovirgaceae_bacterium_311_strain_311|GCF_005166025.1_Fabibacter_pacificus_strain_9dcg1	9
GCF_003143535.1_Pseudarcicella_sp._HME7025_strain_HME7025	9
GCF_000250635.1_Saprospira_grandis_str._Lewin_strain_Lewin	9
GCF_000212735.1_Haliscomenobacter_hydrossis_DSM_1100_strain_DSM_1100|GCF_000250635.1_Saprospira_grandis_str._Lewin_strain_Lewin	9
GCF_007750655.1_Planctomycetes_bacterium_Pla163_strain_Pla163	9
GCF_001997385.1_Sedimentisphaera_cyanobacteriorum_strain_L21-RPul-D3	9
GCF_001956985.1_Paludisphaera_borealis_strain_PX4|GCF_008087625.1_Aquisphaera_giovannonii_strain_OJF2	9
GCF_000196815.1_Nitrospira_defluvii	9
GCF_000284315.1_Leptospirillum_ferrooxidans_C2-3_strain_C2-3	9
GCF_003346815.1_Arcobacter_bivalviorum_strain_LMG_26154	9
GCF_900638485.1_Helicobacter_cholecystus_strain_NCTC13205	9
GCF_000166115.1_Desulfovibrio_vulgaris_RCH1_strain_RCH1|GCF_000015485.1_Desulfovibrio_vulgaris_DP4_strain_DP4	9
GCF_001888165.1_Pelobacter_acetylenicus_strain_DSM_3246	9
GCF_001611275.1_Desulfuromonas_sp._DDH964_strain_DDH964|GCF_001278055.1_Desulfuromonas_soudanensis_strain_WTL	9
GCF_000020725.1_Geobacter_bemidjiensis_Bem_strain_Bem	9
GCF_000023645.1_Geobacter_sp._M21_strain_M21|GCF_000020725.1_Geobacter_bemidjiensis_Bem_strain_Bem	9
GCF_000020385.1_Geobacter_lovleyi_SZ_strain_SZ	9
GCF_000307105.1_Desulfobacula_toluolica_Tol2_strain_Tol2	9
GCF_002356555.2_Halorhodospira_halochloris_strain_DSM_1059	9
GCF_002356355.1_Thiohalobacter_thiocyanaticus_strain_FOKN1	9
GCF_001412575.1_Limnohabitans_sp._103DPR2_strain_103DPR2|GCF_001955695.1_Rhodoferax_koreense_strain_DCY-110	9
GCF_007954405.1_Comamonas_sp._NLF-7-7_strain_NLF_7-7	9
GCF_007556815.1_Paraburkholderia_megapolitana_strain_LMG_23650	9
GCF_002278075.1_Paraburkholderia_aromaticivorans_strain_BN5	9
GCF_000196355.1_Nitrosospira_multiformis_ATCC_25196_strain_ATCC_25196|GCF_000619905.2_Nitrosospira_briensis_C-128_strain_C-128	9
GCF_000024165.1_Candidatus_Accumulibacter_phosphatis_clade_IIA_str._UW-1_strain_UW-1|GCF_003441615.1_Dechloromonas_sp._HYN0024_strain_HYN0024	9
GCF_002752795.2_Moraxella_osloensis_strain_KSH|GCF_003258335.1_Acinetobacter_radioresistens_strain_LH6	9
GCF_000287275.1_Candidatus_Carsonella_ruddii_HC_isolate_Thao2000_strain_HC|GCF_000287295.1_Candidatus_Carsonella_ruddii_HT_isolate_Thao2000_strain_HT	9
GCF_000287255.1_Candidatus_Carsonella_ruddii_CS_isolate_Thao2000_strain_CS|GCF_000010365.1_Candidatus_Carsonella_ruddii_PV_strain_PV	9
GCF_004296475.1_endosymbiont_of_Sipalinus_gigas|GCF_004296535.1_endosymbiont_of_Euscepes_postfasciatus	9
GCF_000972865.1_Pseudoxanthomonas_suwonensis_strain_J1	9
GCF_004118975.1_Luteimonas_sp._YGD11-2_strain_YGD11-2	9
GCF_003967035.1_Rhodanobacteraceae_bacterium_Dysh456_strain_Dysh456	9
GCF_002868735.1_Niveispirillum_cyanobacteriorum_strain_TH16	9
GCF_002742645.2_Caulobacter_sp._FWC26_strain_FWC26	9
GCF_006547065.1_Brevundimonas_sp._M20_strain_M20	9
GCF_001011155.1_Hoeflea_sp._IMCC20628_strain_IMCC20628|GCF_004102925.1_Brevundimonas_diminuta_strain_ATCC_B__19146	9
GCF_009363855.1_Microvirga_sp._HR1_strain_HR1|GCF_002741015.1_Microvirga_ossetica_strain_V5/3M	9
GCF_000013885.1_Nitrobacter_hamburgensis_X14_strain_X14|GCF_000012725.1_Nitrobacter_winogradskyi_Nb-255_strain_Nb-255	9
GCF_000021365.1_Oligotropha_carboxidovorans_OM5_strain_OM5__ATCC_49405	9
GCF_000013885.1_Nitrobacter_hamburgensis_X14_strain_X14|GCF_000021365.1_Oligotropha_carboxidovorans_OM5_strain_OM5__ATCC_49405	9
GCF_003031265.1_Rhodopseudomonas_palustris_strain_PS3	9
GCF_000192745.1_Polymorphum_gilvum_SL003B-26A1_strain_SL003B-26A1|GCF_003574985.1_Pannonibacter_phragmitetus_BB_strain_BB	8
GCF_008727715.1_Mesorhizobium_soli_strain_NIBRBAC000500504	8
GCF_003952385.1_Mesorhizobium_sp._M1D.F.Ca.ET.043.01.1.1_strain_M1D.F.Ca.ET.043.01.1.1	8
GCF_000226315.1_Micavibrio_aeruginosavorus_ARL-13_strain_ARL-13|GCF_000348745.1_Micavibrio_aeruginosavorus_EPB_strain_EPB	8
GCF_003264115.1_Erythrobacter_sp._KY5_strain_KY5|GCF_000013005.1_Erythrobacter_litoralis_HTCC2594_strain_HTCC2594	8
GCF_000767465.1_Novosphingobium_pentaromativorans_US6-1_strain_US6-1|GCF_000253255.1_Novosphingobium_sp._PP1Y_strain_PP1Y	8
GCF_000152825.2_Parvularcula_bermudensis_HTCC2503_strain_HTCC2503	8
GCF_000299095.1_alpha_proteobacterium_HIMB5_strain_HIMB5|GCF_000012345.1_Candidatus_Pelagibacter_ubique_HTCC1062_strain_HTCC1062	8
GCF_000299115.1_alpha_proteobacterium_HIMB59_strain_HIMB59|GCF_002117145.1_Candidatus_Nucleicultrix_amoebiphila_FS5_strain_FS5	8
GCF_000021325.1_Gluconacetobacter_diazotrophicus_PA1_5	8
GCF_001889525.1_Granulibacter_bethesdensis_strain_NIH6.1|GCF_003352165.1_Acidibrevibacterium_fodinaquatile_strain_G45-3	8
GCF_000010985.1_Deferribacter_desulfuricans_SSM1_strain_SSM1	8
GCF_000010625.1_Microcystis_aeruginosa_NIES-843_strain_NIES-843|GCF_002095975.1_Microcystis_aeruginosa_PCC_7806SL_strain_PCC_7806SL	8
GCF_005697215.1_TM7_phylum_sp._oral_taxon_488_strain_AC001	8
GCF_000953715.1_Defluviitoga_tunisiensis|GCF_000018605.1_Petrotoga_mobilis_SJ95_strain_SJ95	8
GCF_000147715.2_Mesotoga_prima_MesG1.Ag.4.2_strain_MesG1.Ag.4.2|GCF_000023325.1_Kosmotoga_olearia_TBF_19.5.1_strain_TBF_19.5.1	8
GCF_001701045.1_Cloacibacillus_porcorum_strain_CL-84	8
GCF_000014725.1_Syntrophomonas_wolfei_subsp._wolfei_str._Goettingen_G311_strain_Goettingen_G311|GCF_000092405.1_Syntrophothermus_lipocalidus_DSM_12680_strain_DSM_12680	8
GCF_001544015.1_Limnochorda_pilosa_strain_HC45|GCF_000184705.1_Thermaerobacter_marianensis_DSM_12885_strain_DSM_12885	8
GCF_000092945.1_Thermincola_potens_JR_strain_JR	8
GCF_900637515.1_Veillonella_dispar_strain_NCTC11831|GCF_900187285.1_Veillonella_rodentium_strain_NCTC12018	8
GCF_002893785.1_Laceyella_sacchari_strain_FBKL4.010	8
GCF_002005165.1_Novibacillus_thermophilus_strain_SG-1	8
GCF_002370195.2_Ureibacillus_thermosphaericus_strain_A1|GCF_001753205.1_Lysinibacillus_sphaericus_strain_LMG_22257	8
GCF_000967915.1_Acholeplasma_brassicae_strain_O502|GCF_000953195.1_Acholeplasma_oculi	8
GCF_000200735.1_Mycoplasma_haemofelis_str._Langford_1_strain_Langford_1|GCF_008728895.1_Mycoplasma_gallisepticum_strain_6/85	8
GCF_001634285.1_Anoxybacillus_amylolyticus_strain_DSM_15939	8
GCF_000242895.2_Bacillus_sp._1NLA3E_strain_1NLA3E|GCF_001578185.1_Bacillus_simplex_strain_SH-B26	8
GCF_003667825.1_Bacillus_litoralis_strain_Bac94	8
GCF_005577315.1_Bacillus_flexus|GCF_003667825.1_Bacillus_litoralis_strain_Bac94	8
GCF_003047205.1_Carboxydocella_thermautotrophica_strain_019|GCF_000023045.1_Exiguobacterium_sp._AT1b_strain_AT1b	8
GCF_000178115.2_Ethanoligenens_harbinense_YUAN-3_strain_YUAN-3	8
GCF_003990395.1_Cellulosilyticum_sp._WCF-2_strain_WCF-2|GCF_000178835.2_Cellulosilyticum_lentocellum_DSM_5427_strain_DSM_5427	8
GCF_006016075.1_Caloramator_sp._E03_strain_E03|GCF_000014125.1_Clostridium_novyi_NT_strain_NT	8
GCF_000283575.1_Oscillibacter_valericigenes_Sjm18-20_strain_Sjm18-20|GCF_900604345.1_Christensenella_sp._Marseille-P3954_strain_Marseille-P3954	8
GCF_000020965.1_Dictyoglomus_thermophilum_H-6-12_strain_H-6-12__ATCC_35947|GCF_000166335.1_Caldicellulosiruptor_owensensis_OL_strain_OL	8
GCF_000494755.1_Actinoplanes_friuliensis_DSM_7358_strain_DSM_7358|GCF_000389965.1_Actinoplanes_sp._N902-109_strain_N902-109	8
GCF_000018265.1_Salinispora_arenicola_CNS-205_strain_CNS-205	8
GCF_000062885.1_Saccharopolyspora_erythraea_NRRL_2338_strain_NRRL_2338	8
GCF_001302585.1_Kibdelosporangium_phytohabitans_strain_KLBMP1111|GCF_000739085.1_Amycolatopsis_methanolica_239_strain_239	8
GCF_001747425.1_Actinoalloteichus_hymeniacidonis_strain_HPA177_T____DSM_45092_T__|GCF_002234535.1_Actinoalloteichus_hoggarensis_strain_DSM_45943	8
GCF_002356315.1_Mycobacterium_shigaense_strain_JCM_32072	8
GCF_003614435.1_Mycobacterium_paragordonae_strain_49061	8
GCF_000007865.1_Mycobacterium_avium_subsp._paratuberculosis_K-10_strain_K-10	8
GCF_009363295.1_Mycobacterium_sp._THAF192_strain_THAF192	8
GCF_000023105.1_Beutenbergia_cavernae_DSM_12333_strain_DSM_12333	8
GCF_004798685.1_Cellulomonas_sp._Z28_strain_Z28|GCF_008033115.1_Cellulomonas_sp._Y8_strain_Y8	8
GCF_006094275.1_Glutamicibacter_creatinolyticus_strain_LGCM_259	8
GCF_001553565.1_Actinomyces_radicidentis_strain_CCUG_36733|GCF_001042695.1_Scardovia_inopinata_JCM_12537_strain_JCM_12537	8
GCF_000245355.1_Streptomyces_hygroscopicus_subsp._jinggangensis_5008_strain_5008	8
GCF_009184865.1_Streptomyces_sp._GY16_strain_GY16	8
GCF_003258605.2_Streptacidiphilus_sp._DSM_106435_strain_DSM_106435|GCF_002192455.1_Streptomyces_albireticuli_strain_MDJK11	8
GCF_008704445.1_Streptomyces_prasinus_strain_ATCC_13879	8
GCF_002847285.1_Streptomyces_sp._CMB-StM0423_strain_CMB-StM0423|GCF_000092385.1_Streptomyces_bingchenggensis_BCW-1_strain_BCW-1	8
GCF_004777465.1_Nocardioides_daphniae_strain_JCM_16608|GCF_004014875.1_Nocardioides_sp._HY056_strain_HY056	8
GCF_001953175.1_Dehalogenimonas_formicexedens_strain_NSZ-14	8
GCF_000021945.1_Chloroflexus_aggregans_DSM_9485_strain_DSM_9485	8
GCF_001688845.2_Muribaculum_intestinale_strain_YL27|GCF_005304985.1_Duncaniella_sp._B8_strain_B8	8
GCF_000626635.1_Draconibacterium_orientale_strain_FH5|GCF_002356295.1_Labilibaculum_antarcticum_strain_SPP2	8
GCF_000473305.1_Bacteroidales_bacterium_CF_strain_CF|GCF_006542745.1_Alistipes_sp._6CPBBH3_strain_6CPBBH3	8
GCF_004797125.1_Flavobacterium_sp._GS03_strain_GS03|GCF_003312915.1_Flavobacterium_sp._HYN0086_strain_HYN0086	8
GCF_000829155.1_Candidatus_Sulcia_muelleri_PSPU_strain_PSPU|GCF_000233435.1_Blattabacterium_sp.__Mastotermes_darwiniensis__str._MADAR_strain_MADAR	8
GCF_000331975.1_Candidatus_Uzinura_diaspidicola_str._ASNER_strain_ASNER|GCF_000233435.1_Blattabacterium_sp.__Mastotermes_darwiniensis__str._MADAR_strain_MADAR	8
GCF_000194605.1_Fluviicola_taffensis_DSM_16823_strain_DSM_16823|GCF_003856375.1_Glaciecola_sp._THG-3.7_strain_THG-3.7	8
GCF_002108455.1_Fibrella_sp._ES10-3-2-2_strain_ES10-3-2-2|GCF_001988955.1_Spirosoma_montaniterrae_strain_DY10	8
GCF_001577755.1_Rufibacter_sp._DG15C_strain_DG15C	8
GCF_003285105.1_Rhodothermaceae_bacterium_strain_MEBiC09517|GCF_000224745.1_Rhodothermus_marinus_SG0.5JP17-172_strain_SG0.5JP17-172	8
GCF_000258405.1_Ignavibacterium_album_JCM_16511_strain_JCM_16511	8
GCF_007751715.1_Planctomycetes_bacterium_CA51_strain_CA51	8
GCF_001999985.1_Helicobacter_bilis_strain_AAQJH|GCF_000349975.1_Helicobacter_cinaedi_CCUG_18818___ATCC_BAA-847_strain_ATCC_BAA-847	8
GCF_000012665.1_Desulfovibrio_alaskensis_G20_strain_G20	8
GCF_000016745.1_Geobacter_uraniireducens_Rf4_strain_Rf4|GCF_000022265.1_Geobacter_daltonii_FRC-32_strain_FRC-32	8
GCF_001628815.1_Geobacter_anodireducens_strain_SD-1|GCF_000015045.1_Pelobacter_propionicus_DSM_2379_strain_DSM_2379	8
GCF_002952055.1_Desulfobulbus_oralis_strain_HOT041/ORNL	8
GCF_001854245.1_Desulfococcus_multivorans_strain_DSM_2059	8
GCF_001753245.1_Acidihalobacter_prosperus_strain_F5	8
GCF_000828835.1_Thioploca_ingrica	8
GCF_002355735.1_Sulfuricaulis_limicola_strain_HA5|GCF_000815025.1_Coxiella_endosymbiont_of_Amblyomma_americanum	8
GCF_005280315.1_Massilia_umbonata_strain_DSMZ_26121	8
GCF_003100395.1_Aquabacterium_olei_strain_NBRC_110486	8
GCF_001017435.1_Polyangium_brachysporum_strain_DSM_7029|GCF_000284255.1_Rubrivivax_gelatinosus_IL144_strain_IL144	8
GCF_003019815.1_Variovorax_sp._PMC12_strain_PMC12|GCF_001955695.1_Rhodoferax_koreense_strain_DCY-110	8
GCF_003013695.1_Melaminivora_sp._SC2-7_strain_SC2-7	8
GCF_001580455.1_Ramlibacter_tataouinensis_strain_5-10	8
GCF_001017775.3_Pandoraea_thiooxydans_strain_DSM_25325	8
GCF_005280735.1_Burkholderia_sp._DHOD12_strain_DHOD12|GCF_000198775.1_Paraburkholderia_rhizoxinica_HKI_454_strain_HKI_454	8
GCF_000023745.1_Methylovorus_glucosetrophus_SIP3-4_strain_SIP3-4|GCF_002162035.1_Sulfuriferula_sp._AH1_strain_AH1	8
GCF_000355765.4_Nitrosospira_lacus_strain_APG3	8
GCF_008033135.1_Chitinolyticbacter_meiyuanensis_strain_SYBC-H1|GCF_003967275.1_Sulfuritortus_calidifontis_strain_J1A	8
GCF_003111645.1_Azoarcus_communis_strain_TSPY31	8
GCF_001051995.2_Thauera_humireducens_strain_SgZ-1	8
GCF_002795845.1_Reinekea_forsetii_strain_Hel1_31_D35|GCF_003367315.1_Saccharospirillum_mangrovi_strain_HK-33	8
GCF_006337105.1_Thermomonas_sp._SY21_strain_SY21	8
GCF_006385595.1_Luteibacter_pinisoli_strain_MAH-14	8
GCF_001011155.1_Hoeflea_sp._IMCC20628_strain_IMCC20628|GCF_001021085.1_Candidatus_Liberibacter_africanus_PTSAPSY_strain_PTSAPSY	8
GCF_001887265.1_Chelatococcus_daeguensis_strain_TAD1	8
GCF_001887265.1_Chelatococcus_daeguensis_strain_TAD1|GCF_002741015.1_Microvirga_ossetica_strain_V5/3M	8
GCF_003008515.1_Phreatobacter_cathodiphilus_strain_S-12|GCF_002741015.1_Microvirga_ossetica_strain_V5/3M	8
GCF_003031245.1_Rhodopseudomonas_palustris_strain_YSC3	8
GCF_000017405.1_Ochrobactrum_anthropi_ATCC_49188_strain_ATCC_49188|GCF_001908375.1_Rhizobium_etli_8C-3_strain_8C-3	7
GCF_005221325.1_Agrobacterium_tumefaciens_strain_CFBP5499	7
GCF_000014245.1_Chelativorans_sp._BNC1_strain_BNC1|GCF_006351905.1_Mesorhizobium_sp._8_strain_8	7
GCF_003296175.1_Nitratireductor_sp._OM-1_strain_OM-1|GCF_006351905.1_Mesorhizobium_sp._8_strain_8	7
GCF_003952445.1_Mesorhizobium_sp._M2A.F.Ca.ET.043.05.1.1_strain_M2A.F.Ca.ET.043.05.1.1	7
GCF_005849285.1_Emcibacter_sp._MEBiC09520_strain_MEBiC09520	7
GCF_002269345.1_Altererythrobacter_mangrovi_strain_C9-11|GCF_001687545.1_Altererythrobacter_namhicola_strain_JCM_16345	7
GCF_001717955.1_Sphingomonas_panacis_strain_DCY99|GCF_009363895.1_Sphingomonas_ginsengisoli_An_et_al._2013_strain_KACC_16858	7
GCF_004135585.1_Sphingosinicella_sp._BN140058_strain_BN140058|GCF_000512205.2_Sphingomonas_sanxanigenens_DSM_19645___NX02_strain_NX02	7
GCF_000017565.1_Parvibaculum_lavamentivorans_DS-1_strain_DS-1	7
GCF_001679665.1_Caulobacteraceae_bacterium_OTSz_A_272_strain_OTSz_A_272|GCF_001854405.1_Hyphomonas_sp._Mor2	7
GCF_000021865.1_Rhodobacter_capsulatus_SB_1003_strain_SB_1003	7
GCF_003071405.1_Rhodobacter_blasticus_strain_28/5	7
GCF_000299115.1_alpha_proteobacterium_HIMB59_strain_HIMB59|GCF_000689635.2_Anaplasma_phagocytophilum_str._Norway_variant2_strain_Norway_variant2	7
GCF_000021325.1_Gluconacetobacter_diazotrophicus_PA1_5|GCF_000067045.1_Gluconacetobacter_diazotrophicus_PA1_5_strain_PAl_5	7
GCF_000010825.1_Acetobacter_pasteurianus_IFO_3283-01_strain_IFO_3283_substr._IFO_3283-01	7
GCF_000317105.1_Oscillatoria_acuminata_PCC_6304_strain_PCC_6304	7
GCF_000953715.1_Defluviitoga_tunisiensis|GCF_000016785.1_Thermotoga_petrophila_RKU-1_strain_RKU-1	7
GCF_900465355.1_Candidatus_Bipolaricaulis_anaerobius|GCF_000025885.1_Aminobacterium_colombiense_DSM_12261_strain_DSM_12261	7
GCF_000092405.1_Syntrophothermus_lipocalidus_DSM_12680_strain_DSM_12680	7
GCF_000212395.1_Thermodesulfobium_narugense_DSM_14796_strain_DSM_14796|GCF_000024605.1_Ammonifex_degensii_KC4_strain_KC4	7
GCF_000145615.1_Thermoanaerobacterium_thermosaccharolyticum_DSM_571_strain_DSM_571|GCF_000009905.1_Symbiobacterium_thermophilum_IAM_14863_strain_IAM14863	7
GCF_003054495.1_Carboxydocella_thermautotrophica_strain_41	7
GCF_900683765.1_Phascolarctobacterium_succinatutens_YIT_12067|GCF_003945365.1_Phascolarctobacterium_faecium_strain_JCM_30894	7
GCF_005491425.1_Lysinibacillus_sp._SGAir0095_strain_SGAir0095	7
GCF_001534765.1_Kurthia_sp._11kri321_strain_11kri321|GCF_001617605.1_Rummeliibacillus_stabekisii_strain_PP9	7
GCF_000508245.1_Mycoplasma_ovis_str._Michigan_strain_Michigan|GCF_000277795.1_Mycoplasma_wenyonii_str._Massachusetts_strain_Massachusetts	7
GCF_000582535.1_Candidatus_Hepatoplasma_crinochetorum_Av_strain_Av|GCF_000328725.1_Mycoplasma_cynos_C142_strain_C142	7
GCF_000024405.1_Sebaldella_termitidis_ATCC_33386_strain_ATCC_33386|GCF_000973085.1_Sneathia_amnii_strain_SN35	7
GCF_000967915.1_Acholeplasma_brassicae_strain_O502|GCF_000755705.1_Candidatus_Izimaplasma_sp._HR1_strain_HR1	7
GCF_000724485.1_Bacillus_methanolicus_MGA3_strain_MGA3|GCF_001039495.1_Bacillus_coagulans_strain_S-lac	7
GCF_007995155.1_Bacillus_sp._FJAT-25496_strain_FJAT-25496	7
GCF_000972245.3_Bacillus_filamentosus_strain_Hbe603	7
GCF_003667765.1_Bacillus_foraminis_strain_Bac44|GCF_900478165.1_Bacillus_lentus_strain_NCTC4824	7
GCF_002370195.2_Ureibacillus_thermosphaericus_strain_A1|GCF_001721685.1_Bacillus_beveridgei_strain_MLTeJB	7
GCF_000798935.2_Exiguobacterium_sp._ZWU0009_strain_ZWU0009|GCF_000023045.1_Exiguobacterium_sp._AT1b_strain_AT1b	7
GCF_001561955.1_Anaerotignum_propionicum_DSM_1682_strain_X2	7
GCF_000577895.1_Clostridium_bornimense_strain_type_strain__M2/40|GCF_000014125.1_Clostridium_novyi_NT_strain_NT	7
GCF_002260685.1_Nocardiopsis_dassonvillei_strain_HZNU_N_1|GCF_000294515.1_Nocardiopsis_alba_ATCC_BAA-2165_strain_ATCC_BAA-2165	7
GCF_000145235.1_Micromonospora_aurantiaca_ATCC_27029_strain_ATCC_27029	7
GCF_001620025.1_Rhodococcus_sp._PBTS_1_strain_PBTS_1	7
GCF_001767395.1_Rhodococcus_sp._WMMA185_strain_WMMA185	7
GCF_004209815.1_Mycobacteroides_abscessus_subsp._massiliense_strain_GD01A|GCF_000277775.2_Mycobacteroides_abscessus_subsp._massiliense_str._GO_06_strain_GO_06	7
GCF_900187145.1_Mycolicibacter_terrae_strain_NCTC10856|GCF_000214155.1_Mycolicibacter_sinensis_strain_JDM601	7
GCF_001580385.1_Mycobacterium_tuberculosis_variant_bovis_BCG_str._Tokyo_172_strain_Tokyo_172	7
GCF_002447195.1_Mycobacterium_tuberculosis_strain_TBV5000|GCF_000008585.1_Mycobacterium_tuberculosis_CDC1551_strain_CDC1551	7
GCF_001620025.1_Rhodococcus_sp._PBTS_1_strain_PBTS_1|GCF_000092825.1_Segniliparus_rotundus_DSM_44985_strain_DSM_44985	7
GCF_001889125.1_Janibacter_indicus_strain_YFY001|GCF_004295485.1_Janibacter_limosus_strain_P3-3-X1	7
GCF_001660485.1_Agromyces_aureus_strain_AR33	7
GCF_006337065.1_Agromyces_sp._HY052_strain_HY052|GCF_004135405.1_Agromyces_sp._FW100M-8_strain_FW100M-8	7
GCF_006337065.1_Agromyces_sp._HY052_strain_HY052|GCF_001513675.1_Microbacterium_sp._XT11_strain_XT11	7
GCF_009363215.1_Curtobacterium_flaccumfaciens_pv._flaccumfaciens_strain_P990	7
GCF_000958465.1_Clavibacter_michiganensis_subsp._insidiosus_strain_R1-1	7
GCF_002128305.1_Streptomyces_sp._SCSIO_03032_strain_SCSIO_03032	7
GCF_000220705.2_Streptomyces_xinghaiensis_S187_strain_S187	7
GCF_008704495.1_Streptomyces_kanamyceticus_strain_ATCC_12853|GCF_003945545.1_Streptomyces_sp._WAC_01529_strain_WAC_01529	7
GCF_002192455.1_Streptomyces_albireticuli_strain_MDJK11	7
GCF_008704425.1_Streptomyces_fradiae_ATCC_10745___DSM_40063_strain_ATCC_10745	7
GCF_900343145.1_Tessaracoccus_timonensis_strain_Marseille-P5995	7
GCF_000015265.1_Nocardioides_sp._JS614_strain_JS614|GCF_003710085.1_Nocardioides_sp._603_strain_603	7
GCF_002865585.1_Nocardioides_sp._78_strain_78	7
GCF_002214805.1_Brachyspira_hampsonii_strain_NSH-16	7
GCF_001936295.1_Borrelia_mayonii_strain_MN14-1539|GCF_000012085.2_Borrelia_turicatae_91E135_strain_91E135	7
GCF_001688845.2_Muribaculum_intestinale_strain_YL27|GCF_000010645.1_Candidatus_Azobacteroides_pseudotrichonymphae_genomovar._CFP2	7
GCF_900683745.1_Paraprevotella_xylaniphila_YIT_11841|GCF_000242335.1_Prevotella_dentalis_DSM_3688_strain_DSM_3688	7
GCF_002356295.1_Labilibaculum_antarcticum_strain_SPP2	7
GCF_001443605.1_Salinivirga_cyanobacteriivorans_strain_L21-Spi-D4|GCF_006542745.1_Alistipes_sp._6CPBBH3_strain_6CPBBH3	7
GCF_003076455.1_Flavobacterium_faecale_strain_WV33	7
GCF_000240075.2_Flavobacterium_columnare_ATCC_49512_strain_ATCC_49512|GCF_003312915.1_Flavobacterium_sp._HYN0086_strain_HYN0086	7
GCF_003096035.1_Flavobacterium_album_strain_HYN0059	7
GCF_001865835.1_Myroides_sp._ZB35_strain_ZB35|GCF_004014855.1_Apibacter_sp._HY041_strain_HY041	7
GCF_000236705.1_Owenweeksia_hongkongensis_DSM_17368_strain_DSM_17368	7
GCF_002355435.1_Mucilaginibacter_gotjawali_strain_SA3-7	7
GCF_000190735.1_Pseudopedobacter_saltans_DSM_12145_strain_DSM_12145	7
GCF_001310085.1_Rufibacter_tibetensis_strain_1351	7
GCF_000014145.1_Cytophaga_hutchinsonii_ATCC_33406_strain_ATCC_33406|GCF_000265505.1_Bernardetia_litoralis_DSM_6794_strain_DSM_6794	7
GCF_002557795.1_Chitinophaga_caeni_strain_13	7
GCF_008086345.1_Chitinophaga_sp._XS-30_strain_XS-30|GCF_000024005.1_Chitinophaga_pinensis_DSM_2588_strain_DSM_2588	7
GCF_000279145.1_Melioribacter_roseus_P3M-2_strain_P3M-2	7
GCF_007741555.1_Planctomycetes_bacterium_K23_9_strain_K23_9	7
GCF_007750395.1_Planctomycetes_bacterium_Pla110_strain_Pla110|GCF_000165715.2_Rubinisphaera_brasiliensis_DSM_5305_strain_DSM_5305	7
GCF_001693335.1_Helicobacter_sp._MIT_01-6242_strain_MIT_01-6242	7
GCF_008001235.1_Desulfovibrio_sp._IOR2_strain_IOR2	7
GCF_002305875.1_Cystobacter_fuscus_strain_DSM_52655	7
GCF_000020805.1_Anaeromyxobacter_sp._K_strain_K	7
GCF_000013385.1_Anaeromyxobacter_dehalogenans_2CP-C_strain_2CP-C	7
GCF_000092205.1_Desulfurivibrio_alkaliphilus_AHT_2_strain_AHT_2	7
GCF_000196175.1_Bdellovibrio_bacteriovorus_HD100_strain_HD100	7
GCF_002356115.1_Candidatus_Nitrosoglobus_terrae_strain_TAO100	7
GCF_001187785.1_Wenzhouxiangella_marina_strain_KCTC_42284	7
GCF_003184265.1_Acidiferrobacter_sp._SPIII_3_strain_SPIII_3	7
GCF_001305575.2_Beggiatoa_leptomitoformis_strain_D-402|GCF_000815025.1_Coxiella_endosymbiont_of_Amblyomma_americanum	7
GCF_009497875.1_gamma_proteobacterium_SS-5_strain_SS-5	7
GCF_000227745.2_Thiocystis_violascens_DSM_198_strain_DSM_198	7
GCF_002813775.1_Candidatus_Thiodictyon_syntrophicum_strain_Cad16T	7
GCF_000221025.1_Acidithiobacillus_caldus_SM-1_strain_SM-1|GCF_000175575.2_Acidithiobacillus_caldus_ATCC_51756_strain_ATCC_51756	7
GCF_001412595.2_Massilia_sp._WG5_strain_WG5	7
GCF_003028855.1_Massilia_armeniaca_strain_ZMN-3	7
GCF_004421005.1_Massilia_plicata_strain_DSM_17505|GCF_003028855.1_Massilia_armeniaca_strain_ZMN-3	7
GCF_001477625.1_Paucibacter_sp._KCTC_42545_strain_KCTC_42545	7
GCF_000961515.1_Paraburkholderia_fungorum	7
GCF_000196355.1_Nitrosospira_multiformis_ATCC_25196_strain_ATCC_25196	7
GCF_000023745.1_Methylovorus_glucosetrophus_SIP3-4_strain_SIP3-4|GCF_001007935.1_Nitrosomonas_communis_strain_Nm2	7
GCF_900637635.1_Legionella_jordanis_strain_NCTC11533	7
GCF_000198515.1_gamma_proteobacterium_HdN1	7
GCF_002795845.1_Reinekea_forsetii_strain_Hel1_31_D35	7
GCF_009363155.1_Azotobacter_salinestris_strain_KACC_13899|GCF_000021045.1_Azotobacter_vinelandii_DJ_strain_DJ__ATCC_BAA-1303	7
GCF_900626055.1_Pseudomonas_oleovorans_strain_T9AD|GCF_000213805.1_Pseudomonas_fulva_12-X_strain_12-X	7
GCF_001983995.1_Halioglobus_japonicus_strain_NBRC_107739|GCF_001010805.1_Spongiibacter_sp._IMCC21906_strain_IMCC21906	7
GCF_003367355.1_Lysobacter_sp._TY2-98_strain_TY2-98	7
GCF_000815185.1_Xanthomonas_sacchari_strain_R1|GCF_000698825.1_Xylella_fastidiosa_MUL0034_strain_MUL0034	7
GCF_000725385.1_Dyella_japonica_A8_strain_A8|GCF_001641285.1_Dyella_thiooxydans_strain_ATSB10	7
GCF_000015345.1_Dichelobacter_nodosus_VCS1703A_strain_VCS1703A	7
GCF_000015345.1_Dichelobacter_nodosus_VCS1703A_strain_VCS1703A|GCF_900637305.1_Cardiobacterium_hominis_strain_NCTC10426	7
GCF_003130795.1_Azospirillum_sp._CFH_70021_strain_CFH_70021	7
GCF_003233655.1_Azospirillum_sp._M2T2B2_strain_M2T2B2|GCF_004923315.1_Azospirillum_sp._TSA2s_strain_TSA2S	7
GCF_001414055.1_Caulobacter_henricii_strain_CB4	7
GCF_000175215.2_Asticcacaulis_excentricus_CB_48_strain_CB_48|GCF_003966695.1_Asticcacaulis_excentricus_strain_M6	7
GCF_002208825.2_Brevundimonas_vesicularis_strain_FDAARGOS_289|GCF_004102925.1_Brevundimonas_diminuta_strain_ATCC_B__19146	7
GCF_001459775.1_Blastochloris_viridis|GCF_001402875.1_Blastochloris_viridis_strain_ATCC_19567	7
GCF_000304315.1_Methylocystis_sp._SC2_strain_SC2	7
GCF_000019725.1_Methylobacterium_radiotolerans_JCM_2831_strain_JCM_2831	7
GCF_008330945.1_Labrys_neptuniae_strain_KNU-23|GCF_002741015.1_Microvirga_ossetica_strain_V5/3M	7
GCF_003031265.1_Rhodopseudomonas_palustris_strain_PS3|GCF_003031245.1_Rhodopseudomonas_palustris_strain_YSC3	7
GCF_004114915.1_Bradyrhizobium_guangxiense_strain_CCBAU_53363	7
GCF_900011245.1_Bradyrhizobium_sp.|GCF_006459165.1_Bradyrhizobium_sp._3_strain_65S1MB	7
GCF_000230975.2_Hyphomicrobium_denitrificans_1NES1_strain_1NES1|GCF_000143145.1_Hyphomicrobium_denitrificans_ATCC_51888_strain_ATCC_51888	6
GCF_000981545.1_Candidatus_Filomicrobium_marinum_strain_Y|GCF_000143145.1_Hyphomicrobium_denitrificans_ATCC_51888_strain_ATCC_51888	6
GCF_001999245.1_Labrenzia_aggregata_strain_RMAR6-6	6
GCF_002600635.1_Rhizobium_sp._ACO-34A_strain_ACO-34A|GCF_008000915.1_Rhizobium_sp._WL3_strain_WL3	6
GCF_002007565.1_Bartonella_apis_strain_BBC0122|GCF_002007505.1_Bartonella_apis_strain_BBC0244	6
GCF_000185905.1_Mesorhizobium_ciceri_biovar_biserrulae_WSM1271_strain_WSM1271	6
GCF_003071665.1_Aminobacter_sp._MSH1_strain_MSH1	6
GCF_003063555.1_Aminobacter_sp._MSH1_strain_MSH1	6
GCF_002949085.1_Devosia_sp._I507_strain_I507	6
GCF_001278035.1_Sphingopyxis_sp._113P3_strain_113P3|GCF_000803645.1_Sphingopyxis_fribergensis_strain_Kp5.2	6
GCF_000767465.1_Novosphingobium_pentaromativorans_US6-1_strain_US6-1|GCF_002776575.1_Sphingorhabdus_sp._YGSMI21_strain_YGSMI21	6
GCF_000715175.2_Sphingomonas_wittichii_DC-6_strain_DC-6	6
GCF_002288285.1_Sphingobium_hydrophobicum_strain_C1	6
GCF_001679665.1_Caulobacteraceae_bacterium_OTSz_A_272_strain_OTSz_A_272|GCF_001856665.1_Rhodobacter_sp._LPB0142_strain_LPB0142	6
GCF_900327255.1_Orientia_tsutsugamushi	6
GCF_003072485.1_Candidatus_Fokinia_solitaria	6
GCF_000730245.1_endosymbiont_of_Acanthamoeba_sp._UWC8|GCF_003072485.1_Candidatus_Fokinia_solitaria	6
GCF_003546645.1_Komagataeibacter_saccharivorans_strain_CV1|GCF_000550765.1_Komagataeibacter_xylinus_E25_strain_E25	6
GCF_001499615.1_Acetobacter_senegalensis_strain_108B	6
GCF_001889525.1_Granulibacter_bethesdensis_strain_NIH6.1|GCF_002005465.1_Neoasaia_chiangmaiensis_strain_NBRC_101099	6
GCF_000016725.1_Acidiphilium_cryptum_JF-5_strain_JF-5|GCF_003352165.1_Acidibrevibacterium_fodinaquatile_strain_G45-3	6
GCF_000218625.1_Flexistipes_sinusarabici_DSM_4947_strain_DSM_4947|GCF_000010985.1_Deferribacter_desulfuricans_SSM1_strain_SSM1	6
GCF_000013225.1_Synechococcus_sp._JA-2-3B_a_2-13__strain_JA-2-3B_a_2-13_|GCF_000013205.1_Synechococcus_sp._JA-3-3Ab_strain_JA-3-3Ab	6
GCF_001507665.1_Deinococcus_actinosclerus_strain_BM2	6
GCF_000191045.1_Desulfurobacterium_thermolithotrophum_DSM_11699_strain_DSM_11699|GCF_000185805.1_Thermovibrio_ammonificans_HB-1_strain_HB-1	6
GCF_000213235.1_Tepidanaerobacter_acetatoxydans_Re1_strain_Re1	6
GCF_000328625.1_Halobacteroides_halobius_DSM_5150_strain_DSM_5150	6
GCF_003991135.1_Anoxybacter_fermentans_strain_DY22613|GCF_000020005.1_Natranaerobius_thermophilus_JW/NM-WN-LF_strain_JW/NM-WN-LF	6
GCF_000190635.1_Syntrophobotulus_glycolicus_DSM_8271_strain_DSM_8271	6
GCF_000235605.1_Desulfosporosinus_orientis_DSM_765_strain_DSM_765	6
GCF_007641255.1_Sporomusa_termitida_strain_DSM_4440	6
GCF_004379295.1_Sporosarcina_pasteurii_strain_BNCC_337394|GCF_001753205.1_Lysinibacillus_sphaericus_strain_LMG_22257	6
GCF_002077155.1_Sporosarcina_sp._P33_strain_P33|GCF_001753205.1_Lysinibacillus_sphaericus_strain_LMG_22257	6
GCF_003595195.1_Paenisporosarcina_sp._K2R23-3_strain_K2R23-3|GCF_001753205.1_Lysinibacillus_sphaericus_strain_LMG_22257	6
GCF_001564455.1_Faecalibaculum_rodentium_strain_Alo17	6
GCF_000200735.1_Mycoplasma_haemofelis_str._Langford_1_strain_Langford_1|GCF_000238995.1_Mycoplasma_haemocanis_str._Illinois_strain_Illinois	6
GCF_000165505.1_Ilyobacter_polytropus_DSM_2926_strain_DSM_2926	6
GCF_001543245.1_Aerococcus_urinaehominis_strain_CCUG42038B|GCF_003546865.1_Aerococcaceae_bacterium_ZY16052_strain_ZY16052	6
GCF_002157855.1_Bacillus_horikoshii_strain_20a	6
GCF_000747345.1_Bacillus_sp._X1_2014__strain_X1|GCF_005154805.1_Bacillus_sp._S3_strain_S3	6
GCF_000027145.1_Listeria_seeligeri_serovar_1/2b_str._SLCC3954_strain_SLCC3954	6
GCF_000227705.2_Thermobacillus_composti_KWC4_strain_KWC4|GCF_000023045.1_Exiguobacterium_sp._AT1b_strain_AT1b	6
GCF_001454945.1_Intestinimonas_butyriciproducens_strain_AF211|GCF_008727735.1_Flintibacter_sp._KGMB00164_strain_KGMB00164	6
GCF_005601135.1_Ruminococcus_sp._JE7A12_strain_JE7A12	6
GCF_002119605.1_Ruminococcaceae_bacterium_CPB6_strain_CPB6	6
GCF_003312465.1_Faecalibacterium_prausnitzii_strain_APC918/95b|GCF_002586945.1_Faecalibacterium_prausnitzii_strain_Indica	6
GCF_000283575.1_Oscillibacter_valericigenes_Sjm18-20_strain_Sjm18-20|GCF_002586945.1_Faecalibacterium_prausnitzii_strain_Indica	6
GCF_003584705.1_Lachnospiraceae_bacterium_GAM79_strain_GAM79	6
GCF_006351925.1_Clostridium_sp._SYSU_GA15002T_strain_SYSU_GA15002T	6
GCF_000014185.1_Rubrobacter_xylanophilus_DSM_9941_strain_DSM_9941	6
GCF_000092985.1_Nocardiopsis_dassonvillei_subsp._dassonvillei_DSM_43111_strain_DSM_43111	6
GCF_000237145.1_Actinoplanes_sp._SE50/110_strain_SE50/110|GCF_000284295.1_Actinoplanes_missouriensis_431_strain_431	6
GCF_007833915.1_Micromonospora_sp._HM134_strain_HM134|GCF_003612775.1_Micromonospora_tulbaghiae_strain_CNY-010	6
GCF_001294425.1_Pseudonocardia_sp._EC080625-04_strain_EC080625-04	6
GCF_001294645.1_Pseudonocardia_sp._HH130629-09_strain_HH130629-09|GCF_001294425.1_Pseudonocardia_sp._EC080625-04_strain_EC080625-04	6
GCF_000196835.1_Amycolatopsis_mediterranei_U32_strain_U32	6
GCF_000739085.1_Amycolatopsis_methanolica_239_strain_239	6
GCF_004006015.1_Rhodococcus_sp._X156_strain_X156	6
GCF_000214175.1_Hoyosella_subflava_DQS3-9A1_strain_DQS3-9A1	6
GCF_000015405.1_Mycobacterium_sp._KMS_strain_KMS|GCF_001655245.1_Mycolicibacterium_vaccae_95051_strain_95051	6
GCF_900187065.1_Mycolicibacterium_thermoresistibile_strain_NCTC10409|GCF_000328565.1_Mycobacterium_sp._JS623_strain_JS623	6
GCF_000018345.1_Mycobacterium_marinum_M_strain_M	6
GCF_000184685.1_Intrasporangium_calvum_DSM_43043_strain_DSM_43043	6
GCF_001889125.1_Janibacter_indicus_strain_YFY001|GCF_000184685.1_Intrasporangium_calvum_DSM_43043_strain_DSM_43043	6
GCF_007859675.1_Humibacter_sp._WJ7-1_strain_WJ7-1|GCF_003627075.1_Lysinimonas_sp._2DFWR-13_strain_2DFWR-13	6
GCF_008727755.1_Microbacterium_sp._ST-M6_strain_ST-M6|GCF_001513675.1_Microbacterium_sp._XT11_strain_XT11	6
GCF_000470775.1_Leifsonia_xyli_subsp._cynodontis_DSM_46306_strain_DSM_46306|GCF_001513675.1_Microbacterium_sp._XT11_strain_XT11	6
GCF_003325955.1_Aurantimicrobium_sp._MWH-Uga1_strain_MWH-Uga1|GCF_002355535.1_Aurantimicrobium_minutum_strain_KNC	6
GCF_001577365.1_Frondihabitans_sp._PAMC_28766_strain_PAMC_28766|GCF_002074055.1_Frondihabitans_sp._762G35_strain_762G35	6
GCF_003971195.1_Flaviflexus_sp._H23T48_strain_H23T48|GCF_000724605.1_Actinotignum_schaalii_strain_CCUG_27420	6
GCF_003945505.1_Streptomyces_sp._WAC_06738_strain_WAC_06738	6
GCF_003122365.1_Streptomyces_spongiicola_strain_HNM0071|GCF_003097515.1_Streptomyces_tirandamycinicus_strain_HNM0039	6
GCF_002943525.1_Kitasatospora_sp._MMS16-BH015_strain_MMS16-BH015|GCF_000269985.1_Kitasatospora_setae_KM-6054_strain_KM-6054	6
GCF_002284915.1_Actinobacteria_bacterium_IMCC26077_strain_IMCC26077|GCF_000284015.1_Blastococcus_saxobsidens_DD2_strain_DD2	6
GCF_007362775.1_Microlunatus_sp._KUDC0627_strain_KUDC0627	6
GCF_004564375.1_Nocardioides_sp._MMS17-SY117_strain_MMS17-SY117|GCF_008761635.1_Nocardioides_sp._SB3-45_strain_SB3-45	6
GCF_000022105.1_Brachyspira_hyodysenteriae_WA1_strain_WA1__ATCC_49526	6
GCF_000626635.1_Draconibacterium_orientale_strain_FH5	6
GCF_000025925.1_Prevotella_ruminicola_23_strain_Bryant_23	6
GCF_001865835.1_Myroides_sp._ZB35_strain_ZB35|GCF_001481655.1_Myroides_odoratimimus_strain_PR63039	6
GCF_003122385.1_Flavobacterium_crocinum_strain_HYN0056	6
GCF_001761325.1_Lutibacter_sp._LPB0138_strain_LPB0138|GCF_001697185.1_Wenyingzhuangia_fucanilytica_strain_CZ1127	6
GCF_003576455.2_Mucilaginibacter_sp._HYN0043_strain_HYN0043	6
GCF_001596135.1_Mucilaginibacter_sp._PAMC_26640_strain_PAMC_26640	6
GCF_002257585.1_Mucilaginibacter_sp._BJC16-A31_strain_BJC16-A31	6
GCF_001590605.1_Pedobacter_cryoconitis_strain_PAMC_27485	6
GCF_006575665.1_Echinicola_sp._LN3S3_strain_LN3S3	6
GCF_003176915.1_Candidatus_Cardinium_hertigii_strain_cHgTN10|GCF_005166025.1_Fabibacter_pacificus_strain_9dcg1	6
GCF_001593605.1_Algoriphagus_sp._M8-2_strain_M8-2|GCF_005166025.1_Fabibacter_pacificus_strain_9dcg1	6
GCF_000023125.1_Dyadobacter_fermentans_DSM_18053_strain_DSM_18053	6
GCF_000801315.1_Hymenobacter_sp._DG25B_strain_DG25B	6
GCF_000023125.1_Dyadobacter_fermentans_DSM_18053_strain_DSM_18053|GCF_003574965.1_Hymenobacter_sp._sh-6_strain_sh-6	6
GCF_001659705.1_Arachidicoccus_sp._BS20_strain_BS20|GCF_003600625.1_Arachidicoccus_sp._KIS59-12_strain_KIS59-12	6
GCF_000237205.1_Simkania_negevensis_Z_strain_Z|GCF_000648235.2_Neochlamydia_sp._S13_strain_S13	6
GCF_002117005.1_Sedimentisphaera_salicampi_strain_ST-PulAB-D4	6
GCF_000196115.1_Rhodopirellula_baltica_SH_1_strain_1	6
GCF_007750855.1_Planctomycetes_bacterium_Pla175_strain_Pla175|GCF_007753455.1_Planctomycetes_bacterium_K2D_strain_K2D	6
GCF_000183725.1_Sulfuricurvum_kujiense_DSM_16994_strain_DSM_16994	6
GCF_000021385.1_Desulfovibrio_vulgaris_str.__Miyazaki_F__strain_Miyazaki_F|GCF_000015485.1_Desulfovibrio_vulgaris_DP4_strain_DP4	6
GCF_000022125.1_Desulfovibrio_desulfuricans_ATCC_27774_strain_ATCC_27774|GCF_002355955.1_Candidatus_Desulfovibrio_trichonymphae_strain_Rs-N31	6
GCF_000021905.1_Desulfatibacillum_aliphaticivorans_strain_AK-01	6
GCF_000195295.1_Desulfobacca_acetoxidans_DSM_11109_strain_DSM_11109|GCF_000018405.1_Desulfococcus_oleovorans_Hxd3_strain_Hxd3	6
GCF_003428335.1_Solimonas_sp._K1W22B-7_strain_K1W22B-7|GCF_002356115.1_Candidatus_Nitrosoglobus_terrae_strain_TAO100	6
GCF_001077715.1_Candidatus_Coxiella_mudrowiae_strain_CRt|GCF_000019885.1_Coxiella_burnetii_CbuK_Q154_strain_CbuK_Q154	6
GCF_000025485.1_Allochromatium_vinosum_DSM_180_strain_DSM_180|GCF_002813775.1_Candidatus_Thiodictyon_syntrophicum_strain_Cad16T	6
GCF_002127965.1_Oxalobacter_formigenes_strain_HC-1	6
GCF_006378125.1_Herbaspirillum_seropedicae_strain_AU13965|GCF_000441555.1_Candidatus_Profftella_armatura_strain_DC	6
GCF_003955735.1_Undibacterium_parvum_strain_DSM_23061	6
GCF_003143515.1_Massilia_oculi_strain_CCUG_43427	6
GCF_001941825.1_Massilia_putida_strain_6NM-7T	6
GCF_002393485.1_Ralstonia_pickettii_strain_FDAARGOS_410|GCF_000215325.1_Ralstonia_solanacearum_Po82_strain_Po82	6
GCF_007874125.1_Noviherbaspirillum_sp._UKPF54_strain_UKPF54|GCF_008271425.1_Cupriavidus_campinensis_strain_MJ1	6
GCF_001483865.1_Roseateles_depolymerans_strain_KCTC_42856	6
GCF_001483865.1_Roseateles_depolymerans_strain_KCTC_42856|GCF_000284255.1_Rubrivivax_gelatinosus_IL144_strain_IL144	6
GCF_000015505.1_Polaromonas_naphthalenivorans_CJ2_strain_CJ2	6
GCF_002056725.1_Comamonas_kerstersii_strain_8943|GCF_002158865.1_Comamonas_serinivorans_strain_DSM_26136	6
GCF_003008595.1_Simplicispira_suum_strain_SC1-8	6
GCF_002005365.1_Paenalcaligenes_hominis_strain_15S00501	6
GCF_000967305.2_Alcaligenes_faecalis_strain_ZD02	6
GCF_001017775.3_Pandoraea_thiooxydans_strain_DSM_25325|GCF_004193915.1_Pandoraea_sp._XY-2_strain_XY-2	6
GCF_001447885.1_Candidatus_Nasuia_deltocephalinicola_strain_PUNC|GCF_003966915.1_Mycoavidus_cysteinexigens_strain_B1-EB	6
GCF_000023745.1_Methylovorus_glucosetrophus_SIP3-4_strain_SIP3-4|GCF_000953015.1_Candidatus_Methylopumilus_turicensis_strain_MMS-10A-171	6
GCF_002892535.1_Neisseriaceae_bacterium_DSM_100970_strain_DSM_100970	6
GCF_000283535.1_Pseudogulbenkiania_sp._NH8B_strain_NH8B|GCF_900635845.1_Chromobacterium_violaceum_strain_NCTC9695	6
GCF_002951955.1_Vitreoscilla_sp._C1_strain_C1|GCF_900635845.1_Chromobacterium_violaceum_strain_NCTC9695	6
GCF_000012745.1_Thiobacillus_denitrificans_ATCC_25259_strain_ATCC_25259	6
GCF_002872475.1_Azoarcus_sp._SY39_strain_SY39	6
GCF_003628555.1_Azoarcus_sp._DN11_strain_DN11|GCF_001190925.1_Azoarcus_sp._CIB_strain_CIB	6
GCF_000236665.1_Azospira_oryzae_PS_strain_PS|GCF_003441615.1_Dechloromonas_sp._HYN0024_strain_HYN0024	6
GCF_003966565.1_Sterolibacteriaceae_bacterium_J5B_strain_J5B	6
GCF_000260985.4_Methylophaga_nitratireducenticrescens_strain_JAM1	6
GCF_000299965.1_Cycloclasticus_sp._P1_strain_P1__MCCC_1A01040	6
GCF_001880225.1_Francisella_sp._CA97-1460_strain_CA97-1460|GCF_000756435.2_Piscirickettsia_salmonis_strain_PM15972A1	6
GCF_000299335.2_Alcanivorax_pacificus_W11-5_strain_W11-5	6
GCF_002162375.1_Oleiphilus_messinensis_strain_ME102	6
GCF_000287295.1_Candidatus_Carsonella_ruddii_HT_isolate_Thao2000_strain_HT	6
GCF_008807395.1_Pseudomonas_sp._C27_2019__strain_C27_2019_	6
GCF_000237065.1_Pseudomonas_fluorescens_F113_strain_F113|GCF_002355315.1_Pseudomonas_frederiksbergensis_strain_KNU-15	6
GCF_008807395.1_Pseudomonas_sp._C27_2019__strain_C27_2019_|GCF_000213805.1_Pseudomonas_fulva_12-X_strain_12-X	6
GCF_003072645.1_Gammaproteobacteria_bacterium_DM2_strain_DM2	6
GCF_001442805.1_Lysobacter_gummosus_strain_3.2.11|GCF_001442785.1_Lysobacter_capsici_strain_55	6
GCF_004118975.1_Luteimonas_sp._YGD11-2_strain_YGD11-2|GCF_003293695.1_Luteimonas_sp._83-4_strain_83-4	6
GCF_000233915.3_Pseudoxanthomonas_spadix_BD-a59_strain_BD-a59|GCF_003293695.1_Luteimonas_sp._83-4_strain_83-4	6
GCF_000772775.3_Xanthomonas_vasicola_strain_NCPPB_902|GCF_003293695.1_Luteimonas_sp._83-4_strain_83-4	6
GCF_003352785.1_Xylella_taiwanensis_strain_PLS235|GCF_000698825.1_Xylella_fastidiosa_MUL0034_strain_MUL0034	6
GCF_002355735.1_Sulfuricaulis_limicola_strain_HA5|GCF_900637305.1_Cardiobacterium_hominis_strain_NCTC10426	6
GCF_000016185.1_Rhodospirillum_centenum_SW_strain_SW__ATCC_51521	6
GCF_003627995.1_Brevundimonas_naejangsanensis_strain_BRV3|GCF_004102925.1_Brevundimonas_diminuta_strain_ATCC_B__19146	6
GCF_003173775.1_Methylobacterium_sp._17Sr1-1_strain_17Sr1-1|GCF_002741015.1_Microvirga_ossetica_strain_V5/3M	6
GCF_004114975.1_Bradyrhizobium_guangdongense_strain_CCBAU_51649	6
GCF_000014825.1_Rhodopseudomonas_palustris_BisA53_strain_BisA53	6
GCF_000013745.1_Rhodopseudomonas_palustris_BisB18_strain_BisB18|GCF_000284275.1_Bradyrhizobium_sp._S23321_strain_S23321	6
GCF_000013745.1_Rhodopseudomonas_palustris_BisB18_strain_BisB18|GCF_006459165.1_Bradyrhizobium_sp._3_strain_65S1MB	6
GCF_000010525.1_Azorhizobium_caulinodans_ORS_571_strain_ORS_571	6
GCF_000960975.1_Martelella_endophytica_strain_YC6887|GCF_002043005.1_Martelella_mediterranea_DSM_17316_strain_MACL11	5
GCF_003296175.1_Nitratireductor_sp._OM-1_strain_OM-1	5
GCF_001889605.1_Mesorhizobium_oceanicum_strain_B7	5
GCF_001686985.1_Mesorhizobium_amorphae_CCNWGS0123_strain_CCNWGS0123	5
GCF_001605015.1_Aminobacter_aminovorans_strain_KCTC_2477|GCF_003063555.1_Aminobacter_sp._MSH1_strain_MSH1	5
GCF_001611975.1_Haematospirillum_jordaniae_strain_H5569|GCF_000013085.1_Rhodospirillum_rubrum_ATCC_11170_strain_ATCC_11170	5
GCF_003569745.1_Altererythrobacter_sp._B11_strain_B11	5
GCF_000347675.2_Sphingomonas_sp._MM-1_strain_MM-1|GCF_000016765.1_Sphingomonas_wittichii_RW1_strain_RW1	5
GCF_001713415.1_Sphingobium_sp._RAC03_strain_RAC03	5
GCF_003660165.1_Sphingomonas_sp._YZ-8_strain_YZ-8	5
GCF_001717955.1_Sphingomonas_panacis_strain_DCY99|GCF_000512205.2_Sphingomonas_sanxanigenens_DSM_19645___NX02_strain_NX02	5
GCF_001698205.1_Altererythrobacter_dongtanensis_strain_KCTC_22672|GCF_001028705.1_Croceicoccus_naphthovorans_strain_PQ-2	5
GCF_001854405.1_Hyphomonas_sp._Mor2	5
GCF_001679665.1_Caulobacteraceae_bacterium_OTSz_A_272_strain_OTSz_A_272|GCF_004000605.1_Glycocaulis_alkaliphilus_strain_6B-8	5
GCF_001633145.1_Rhodovulum_sulfidophilum_strain_SNK001|GCF_002079305.1_Rhodovulum_sp._P5_strain_P5	5
GCF_000632985.1_Neorickettsia_helminthoeca_str._Oregon_strain_Oregon|GCF_000689635.2_Anaplasma_phagocytophilum_str._Norway_variant2_strain_Norway_variant2	5
GCF_003691365.1_Commensalibacter_sp._AMU001_strain_AMU001	5
GCF_002079945.1_Parasaccharibacter_apium_strain_G7_7_3c	5
GCF_006542335.1_Neokomagataea_tanensis_strain_AH13___NBRC_106556	5
GCF_003391275.1_Acetobacter_pomorum_strain_SH	5
GCF_002005445.1_Acetobacter_aceti_strain_TMW2.1153	5
GCF_000018105.1_Acaryochloris_marina_MBIC11017_strain_MBIC11017	5
GCF_000015665.1_Prochlorococcus_marinus_str._MIT_9515_strain_MIT_9515	5
GCF_001007995.1_Deinococcus_soli_Cha_et_al._2016_strain_N5|GCF_001507665.1_Deinococcus_actinosclerus_strain_BM2	5
GCF_000024425.1_Meiothermus_ruber_DSM_1279|GCF_000092125.1_Meiothermus_silvanus_DSM_9946_strain_DSM_9946	5
GCF_000020945.1_Coprothermobacter_proteolyticus_DSM_5265_strain_DSM_5265|GCF_000016785.1_Thermotoga_petrophila_RKU-1_strain_RKU-1	5
GCF_000024905.1_Thermanaerovibrio_acidaminovorans_DSM_6589_strain_DSM_6589	5
GCF_000217795.1_Thermodesulfatator_indicus_DSM_15286_strain_DSM_15286	5
GCF_000212395.1_Thermodesulfobium_narugense_DSM_14796_strain_DSM_14796	5
GCF_002005145.1_Desulfotomaculum_ferrireducens_strain_GSS09	5
GCF_000233715.2_Desulfallas_gibsoniae_DSM_7213_strain_DSM_7213	5
GCF_000284095.1_Selenomonas_ruminantium_subsp._lactilytica_TAM6421_strain_TAM6421	5
GCF_900637515.1_Veillonella_dispar_strain_NCTC11831|GCF_000284095.1_Selenomonas_ruminantium_subsp._lactilytica_TAM6421_strain_TAM6421	5
GCF_000092945.1_Thermincola_potens_JR_strain_JR|GCF_000284095.1_Selenomonas_ruminantium_subsp._lactilytica_TAM6421_strain_TAM6421	5
GCF_000227705.2_Thermobacillus_composti_KWC4_strain_KWC4|GCF_002007765.1_Paenibacillus_larvae_subsp._pulvifaciens_strain_ATCC_13537	5
GCF_002243515.1_Tumebacillus_algifaecis_strain_THMBR28|GCF_002162355.1_Tumebacillus_avium_strain_AR23208	5
GCF_002355375.1_Aneurinibacillus_soli_strain_CB4|GCF_000296715.2_Brevibacillus_brevis_X23_strain_X23	5
GCF_002163565.1_Spiroplasma_clarkii_strain_CN-5	5
GCF_002096035.1_Mycoplasma_pneumoniae_strain_S12-tet-R	5
GCF_000582535.1_Candidatus_Hepatoplasma_crinochetorum_Av_strain_Av|GCF_008728895.1_Mycoplasma_gallisepticum_strain_6/85	5
GCF_000973085.1_Sneathia_amnii_strain_SN35	5
GCF_007197715.1_Dolosigranulum_pigrum_strain_83VPs-KB5|GCF_009184705.1_Lactobacillus_mali_strain_LM596	5
GCF_002250055.1_Bacillus_cohnii_strain_DSM_6307	5
GCF_003999735.1_Bacillus_mesonae_strain_H20-5	5
GCF_002243625.1_Aeribacillus_pallidus_strain_KCTC3564	5
GCF_001187595.1_Anoxybacillus_gonensis_strain_G2	5
GCF_001039495.1_Bacillus_coagulans_strain_S-lac	5
GCF_007995155.1_Bacillus_sp._FJAT-25496_strain_FJAT-25496|GCF_003667865.1_Bacillus_marisflavi_strain_Bac144	5
GCF_001645685.2_Bacillus_muralis_strain_G25-68	5
GCF_000242895.2_Bacillus_sp._1NLA3E_strain_1NLA3E|GCF_003667825.1_Bacillus_litoralis_strain_Bac94	5
GCF_003268595.1_Paraliobacillus_sp._X-1125_strain_X-1125|GCF_000307165.1_Amphibacillus_xylanus_NBRC_15112_strain_NBRC_15112	5
GCF_008274845.1_Exiguobacterium_acetylicum_strain_AMCC_101217	5
GCF_005960665.1_Exiguobacterium_mexicanum_strain_A-EM	5
GCF_000196455.1_Acetoanaerobium_sticklandii_strain_DSM_519	5
GCF_004103715.1_Sporanaerobacter_sp._JN28_strain_JN28|GCF_900120165.1_Ezakiella_massiliensis_strain_Marseille-P2951	5
GCF_004101785.1_Soehngenia_sp._W6_strain_W6|GCF_900683775.1_Eubacterium_limosum	5
GCF_000145275.1_Clostridium_cellulovorans_743B_strain_743B|GCF_006351925.1_Clostridium_sp._SYSU_GA15002T_strain_SYSU_GA15002T	5
GCF_004015185.1_Clostridium_sp._CT4_strain_CT4	5
GCF_001561955.1_Anaerotignum_propionicum_DSM_1682_strain_X2|GCF_900604345.1_Christensenella_sp._Marseille-P3954_strain_Marseille-P3954	5
GCF_000020965.1_Dictyoglomus_thermophilum_H-6-12_strain_H-6-12__ATCC_35947	5
GCF_000018265.1_Salinispora_arenicola_CNS-205_strain_CNS-205|GCF_000016425.1_Salinispora_tropica_CNB-440_strain_CNB-440	5
GCF_000525635.1_Kutzneria_albida_DSM_43870_strain_DSM_43870	5
GCF_001701025.1_Lentzea_guizhouensis_strain_DHS_C013|GCF_000525635.1_Kutzneria_albida_DSM_43870_strain_DSM_43870	5
GCF_001302585.1_Kibdelosporangium_phytohabitans_strain_KLBMP1111|GCF_000525635.1_Kutzneria_albida_DSM_43870_strain_DSM_43870	5
GCF_000975175.1_Rhodococcus_erythropolis_strain_BG43	5
GCF_002741725.1_Rhodococcus_ruber_strain_P14	5
GCF_007559025.1_Tomitella_sp._HY188_strain_HY188|GCF_000214175.1_Hoyosella_subflava_DQS3-9A1_strain_DQS3-9A1	5
GCF_000247715.1_Gordonia_polyisoprenivorans_VH2_strain_VH2|GCF_003855095.1_Gordonia_sp._MMS17-SY073_strain_MMS17-SY073	5
GCF_000069185.1_Mycobacteroides_abscessus	5
GCF_001583415.1_Mycolicibacterium_phlei_strain_CCUG_21000|GCF_900637115.1_Mycobacteroides_chelonae_strain_NCTC946	5
GCF_007559025.1_Tomitella_sp._HY188_strain_HY188|GCF_009363295.1_Mycobacterium_sp._THAF192_strain_THAF192	5
GCF_001685415.1_Serinicoccus_sp._JLT9_strain_JLT9|GCF_008001015.1_Serinicoccus_profundi_strain_CGMCC_4.5582	5
GCF_004118935.1_Salinibacterium_sp._UTAS2018_strain_UTAS2018	5
GCF_004564355.1_Microbacterium_sp._dk512_strain_dk512	5
GCF_004135285.1_Microbacterium_sp._DFW100M-13_strain_DFW100M-13	5
GCF_008271365.1_Microbacterium_sp._1S1_strain_1S1	5
GCF_002950575.1_Pontimonas_salivibrio_strain_CL-TW6|GCF_001854225.1_Candidatus_Rhodoluna_planktonica_strain_MWH-Dar1	5
GCF_000024965.1_Xylanimonas_cellulosilytica_DSM_15894_strain_DSM_15894	5
GCF_004798685.1_Cellulomonas_sp._Z28_strain_Z28|GCF_002240455.1_Cellulomonas_sp._PSBB021_strain_PSBB021	5
GCF_001454985.1_Arthrobacter_sp._YC-RL1_strain_YC-RL1	5
GCF_000024065.1_Jonesia_denitrificans_DSM_20603_strain_DSM_20603	5
GCF_001856685.1_Actinomyces_tangfeifanii_strain_VUL4_3	5
GCF_000993785.3_Streptomyces_xiamenensis_strain_318|GCF_002128305.1_Streptomyces_sp._SCSIO_03032_strain_SCSIO_03032	5
GCF_002847285.1_Streptomyces_sp._CMB-StM0423_strain_CMB-StM0423|GCF_001011035.1_Streptomyces_sp._CNQ-509_strain_CNQ-509	5
GCF_000220705.2_Streptomyces_xinghaiensis_S187_strain_S187|GCF_003097515.1_Streptomyces_tirandamycinicus_strain_HNM0039	5
GCF_003258605.2_Streptacidiphilus_sp._DSM_106435_strain_DSM_106435|GCF_003344965.1_Streptomyces_sp._GSSD-12_strain_GSSD-12	5
GCF_000261345.2_Streptomyces_globisporus_C-1027_strain_C-1027	5
GCF_000220705.2_Streptomyces_xinghaiensis_S187_strain_S187|GCF_001767375.1_Streptomyces_olivaceus_strain_KLBMP_5084	5
GCF_004564375.1_Nocardioides_sp._MMS17-SY117_strain_MMS17-SY117|GCF_006494775.1_Nocardioides_humi_strain_DCY24	5
GCF_004777465.1_Nocardioides_daphniae_strain_JCM_16608	5
GCF_004014875.1_Nocardioides_sp._HY056_strain_HY056	5
GCF_002091395.1_Candidatus_Azobacteroides_pseudotrichonymphae	5
GCF_003363675.2_Bacteroides_intestinalis_strain_APC919/174|GCF_001314995.1_Bacteroides_ovatus_strain_ATCC_8483	5
GCF_003590565.1_Flavobacterium_anhuiense_strain_M168|GCF_001705175.1_Flavobacterium_anhuiense_strain_GSE09	5
GCF_000016645.1_Flavobacterium_johnsoniae_UW101_strain_UW101__ATCC_17061|GCF_003312915.1_Flavobacterium_sp._HYN0086_strain_HYN0086	5
GCF_002831685.1_Polaribacter_sp._ALD11_strain_ALD11	5
GCF_001677255.1_Candidatus_Sulcia_muelleri_strain_NC	5
GCF_000192845.1_Sphingobacterium_sp._21_strain_21|GCF_008245145.1_Olivibacter_sp._LS-1_strain_LS-1	5
GCF_001952815.1_Sphingobacterium_sp._B29_strain_B29	5
GCF_000023125.1_Dyadobacter_fermentans_DSM_18053_strain_DSM_18053|GCF_003143535.1_Pseudarcicella_sp._HME7025_strain_HME7025	5
GCF_003970675.1_Flammeovirga_sp._L12M1_strain_L12M1|GCF_000265505.1_Bernardetia_litoralis_DSM_6794_strain_DSM_6794	5
GCF_001273775.1_Nitrospira_moscoviensis_strain_NSP_M-1	5
GCF_003346775.1_Arcobacter_mytili_LMG_24559_strain_LMG_24559|GCF_900638355.1_Helicobacter_pullorum_strain_NCTC13154	5
GCF_000023225.1_Desulfomicrobium_baculatum_DSM_4028_strain_DSM_4028|GCF_001553625.1_Desulfomicrobium_orale_DSM_12838_strain_DSM_12838	5
GCF_000012925.1_Geobacter_metallireducens_GS-15_strain_GS-15	5
GCF_000175115.2_Geobacter_sp._M18_strain_M18	5
GCF_000175115.2_Geobacter_sp._M18_strain_M18|GCF_000020725.1_Geobacter_bemidjiensis_Bem_strain_Bem	5
GCF_000255295.1_Corallococcus_coralloides_DSM_2259_strain_DSM_2259|GCF_004104415.1_Corallococcus_coralloides_strain_B035	5
GCF_001697225.1_Immundisolibacter_cernigliae_strain_TR3.2	5
GCF_000020825.1_Acidithiobacillus_ferrooxidans_ATCC_53993_strain_ATCC_53993	5
GCF_007874125.1_Noviherbaspirillum_sp._UKPF54_strain_UKPF54	5
GCF_001584165.1_Collimonas_arenae_strain_Ter10	5
GCF_002257565.1_Herbaspirillum_sp._meg3_strain_meg3|GCF_001267925.1_Herbaspirillum_hiltneri_N3_strain_N3	5
GCF_001941825.1_Massilia_putida_strain_6NM-7T|GCF_003028855.1_Massilia_armeniaca_strain_ZMN-3	5
GCF_003143515.1_Massilia_oculi_strain_CCUG_43427|GCF_002752675.1_Massilia_violaceinigra_strain_B2	5
GCF_007874125.1_Noviherbaspirillum_sp._UKPF54_strain_UKPF54|GCF_900130075.1_Herminiimonas_arsenitoxidans_strain_AS8	5
GCF_000015505.1_Polaromonas_naphthalenivorans_CJ2_strain_CJ2|GCF_001955695.1_Rhodoferax_koreense_strain_DCY-110	5
GCF_000477435.1_Candidatus_Symbiobacter_mobilis_CR_strain_CR	5
GCF_001714725.1_Acidovorax_sp._RAC01_strain_RAC01|GCF_000176855.2_Acidovorax_avenae_subsp._avenae_ATCC_19860_strain_ATCC_19860	5
GCF_003019815.1_Variovorax_sp._PMC12_strain_PMC12|GCF_001580455.1_Ramlibacter_tataouinensis_strain_5-10	5
GCF_000967305.2_Alcaligenes_faecalis_strain_ZD02|GCF_001641975.2_Alcaligenes_faecalis_strain_P156	5
GCF_000013645.1_Paraburkholderia_xenovorans_LB400_strain_LB400	5
GCF_001718355.1_Burkholderia_ubonensis_strain_RF23-BP41	5
GCF_000442605.1_Candidatus_Nasuia_deltocephalinicola_str._NAS-ALF_strain_ALF	5
GCF_000145255.1_Gallionella_capsiferriformans_ES-2_strain_ES-2|GCF_000974685.2_Ferriphaselus_amnicola_strain_OYT1	5
GCF_000981505.1_Candidatus_Methylopumilus_planktonicus_strain_MMS-10A-171|GCF_000953015.1_Candidatus_Methylopumilus_turicensis_strain_MMS-10A-171	5
GCF_000297055.2_Sulfuricella_denitrificans_skB26_strain_skB26	5
GCF_000007705.1_Chromobacterium_violaceum_ATCC_12472_strain_ATCC_12472	5
GCF_003325495.1_Chromobacterium_sp._IIBBL_274-1	5
GCF_006496635.1_Azoarcus_sp._DD4_strain_DD4|GCF_000061505.1_Azoarcus_sp._BH72_strain_BH72	5
GCF_000021765.1_Thauera_sp._MZ1T_strain_MZ1T	5
GCF_001697225.1_Immundisolibacter_cernigliae_strain_TR3.2|GCF_001953215.1_Betaproteobacteria_bacterium_GR16-43_strain_GR16-43	5
GCF_002441955.1_Methylomonas_koyamae_strain_LM6	5
GCF_004851605.1_Hydrocarboniclastica_marina_strain_soil36-7|GCF_001043175.1_Marinobacter_psychrophilus_strain_20041	5
GCF_000287315.1_Candidatus_Carsonella_ruddii_PC_isolate_NHV_strain_PC|GCF_000010365.1_Candidatus_Carsonella_ruddii_PV_strain_PV	5
GCF_000287275.1_Candidatus_Carsonella_ruddii_HC_isolate_Thao2000_strain_HC|GCF_000953435.1_Candidatus_Evansia_muelleri	5
GCF_003610015.1_Zymobacter_palmae_strain_IAM14233|GCF_000953435.1_Candidatus_Evansia_muelleri	5
GCF_002006545.1_Pseudomonas_protegens_strain_H78|GCF_002355315.1_Pseudomonas_frederiksbergensis_strain_KNU-15	5
GCF_000967895.1_Oleispira_antarctica_RB-8	5
GCF_008806975.1_Cellvibrio_sp._KY-GH-1_strain_KY-GH-1	5
GCF_001999945.1_Microbulbifer_agarilyticus_strain_GP101	5
GCF_001651805.1_Marinobacterium_aestuarii_strain_ST58-10|GCF_000305785.2_Simiduia_agarivorans_SA1___DSM_21679_strain_SA1___DSM_21679	5
GCF_000233915.3_Pseudoxanthomonas_spadix_BD-a59_strain_BD-a59	5
GCF_001442805.1_Lysobacter_gummosus_strain_3.2.11|GCF_000698825.1_Xylella_fastidiosa_MUL0034_strain_MUL0034	5
GCF_001887595.1_Luteibacter_rhizovicinus_DSM_16549_strain_LJ96T|GCF_001641285.1_Dyella_thiooxydans_strain_ATSB10	5
GCF_002868735.1_Niveispirillum_cyanobacteriorum_strain_TH16|GCF_000016185.1_Rhodospirillum_centenum_SW_strain_SW__ATCC_51521	5
GCF_001011155.1_Hoeflea_sp._IMCC20628_strain_IMCC20628|GCF_001511835.1_Magnetospirillum_sp._XM-1	5
GCF_003722335.1_Caulobacter_flavus_strain_RHGG3|GCF_002742645.2_Caulobacter_sp._FWC26_strain_FWC26	5
GCF_003627995.1_Brevundimonas_naejangsanensis_strain_BRV3	5
GCF_000021745.1_Methylocella_silvestris_BL2_strain_BL2	5
GCF_900749825.1_Methylocella_tundrae	5
GCF_002117405.1_Methylocystis_bryophila_strain_S285|GCF_004323635.1_Rhizobiales_bacterium_PAMC_29148_strain_PAMC_29148	5
GCF_001887265.1_Chelatococcus_daeguensis_strain_TAD1|GCF_001271345.1_Chelatococcus_sp._CO-6_strain_CO-6	5
GCF_000019365.1_Methylobacterium_sp._4-46_strain_4-46|GCF_003173755.1_Methylobacterium_sp._17Sr1-28_strain_17Sr1-28	5
GCF_900176205.1_Bradyrhizobium_sp._ORS_285_strain_ORS285	5
GCF_003031265.1_Rhodopseudomonas_palustris_strain_PS3|GCF_000177255.2_Rhodopseudomonas_palustris_DX-1_strain_DX-1	5
GCF_002025625.1_Ochrobactrum_pituitosum_strain_AA2|GCF_002278035.1_Ochrobactrum_quorumnocens_strain_A44	4
GCF_000731295.1_Neorhizobium_galegae_bv._officinalis_bv._officinalis_str._HAMBI_1141_strain_HAMBI_1141|GCF_000731315.1_Neorhizobium_galegae_bv._orientalis_str._HAMBI_540_strain_HAMBI_540	4
GCF_000016285.1_Agrobacterium_vitis_S4_strain_S4	4
GCF_003597675.1_Neorhizobium_sp._NCHU2750_strain_NCHU2750	4
GCF_002943835.1_Agrobacterium_tumefaciens_strain_1D1609	4
GCF_002591665.2_Agrobacterium_tumefaciens_strain_186|GCF_000971565.1_Agrobacterium_tumefaciens_strain_Ach5	4
GCF_000015445.1_Bartonella_bacilliformis_KC583_strain_KC583__ATCC_35685	4
GCF_002022505.1_Bartonella_sp._WD16.2_strain_WD16.2|GCF_002810325.1_Bartonella_sp._1-1C	4
GCF_000185905.1_Mesorhizobium_ciceri_biovar_biserrulae_WSM1271_strain_WSM1271|GCF_000230995.2_Mesorhizobium_australicum_WSM2073_strain_WSM2073	4
GCF_000009625.1_Mesorhizobium_japonicum_MAFF_303099_strain_MAFF_303099	4
GCF_001953055.1_Nitratireductor_basaltis_strain_RR3-28	4
GCF_000013085.1_Rhodospirillum_rubrum_ATCC_11170_strain_ATCC_11170	4
GCF_004564135.1_Terasakiella_sp._SH-1_strain_SH-1|GCF_000013085.1_Rhodospirillum_rubrum_ATCC_11170_strain_ATCC_11170	4
GCF_001304795.1_Citromicrobium_sp._JL477_strain_JL477	4
GCF_003569745.1_Altererythrobacter_sp._B11_strain_B11|GCF_001687545.1_Altererythrobacter_namhicola_strain_JCM_16345	4
GCF_001456115.1_Sphingobium_baderi_strain_DE-13	4
GCF_002504085.1_Sphingobium_yanoikuyae_strain_S72	4
GCF_007859635.1_Sphingomonas_sp._HKS19_strain_HKS19	4
GCF_000226315.1_Micavibrio_aeruginosavorus_ARL-13_strain_ARL-13|GCF_001028705.1_Croceicoccus_naphthovorans_strain_PQ-2	4
GCF_004000605.1_Glycocaulis_alkaliphilus_strain_6B-8	4
GCF_001975705.1_Pelagibaca_abyssi_strain_JLT2014	4
GCF_003015145.1_Candidatus_Phycorickettsia_trachydisci	4
GCF_000063545.1_Orientia_tsutsugamushi_str._Boryong_strain_Boryong	4
GCF_003932735.1_Rickettsiales_endosymbiont_of_Stachyamoeba_lipophora_strain_RICK01|GCF_000746585.1_Rickettsiales_bacterium_Ac37b_strain_Ac37b	4
GCF_000730245.1_endosymbiont_of_Acanthamoeba_sp._UWC8	4
GCF_002374845.2_Wolbachia_pipientis_strain_wAlbB-HN2016|GCF_000689635.2_Anaplasma_phagocytophilum_str._Norway_variant2_strain_Norway_variant2	4
GCF_004843345.1_Acetobacteraceae_bacterium_strain_868	4
GCF_003966365.1_Acetobacter_orientalis_strain_FAN1	4
GCF_001547995.1_Asaia_bogorensis_NBRC_16594_strain_NBRC_16594	4
GCF_003691365.1_Commensalibacter_sp._AMU001_strain_AMU001|GCF_002005465.1_Neoasaia_chiangmaiensis_strain_NBRC_101099	4
GCF_000021325.1_Gluconacetobacter_diazotrophicus_PA1_5|GCF_002005465.1_Neoasaia_chiangmaiensis_strain_NBRC_101099	4
GCF_000025725.1_Denitrovibrio_acetiphilus_DSM_12809_strain_DSM_12809|GCF_000183405.1_Calditerrivibrio_nitroreducens_DSM_19672_strain_DSM_19672	4
GCF_000484535.1_Gloeobacter_kilaueensis_JS1_strain_JS1|GCF_000011385.1_Gloeobacter_violaceus_PCC_7421_strain_PCC_7421	4
GCF_000317495.1_Crinalium_epipsammum_PCC_9333_strain_PCC_9333	4
GCF_000734895.2_Calothrix_sp._336/3_strain_336/3	4
GCF_000317105.1_Oscillatoria_acuminata_PCC_6304_strain_PCC_6304|GCF_000014265.1_Trichodesmium_erythraeum_IMS101_strain_IMS101	4
GCF_003019735.1_Microcystis_sp._MC19_strain_MC19|GCF_000981785.2_Microcystis_aeruginosa_NIES-2549_strain_NIES-2549	4
GCF_000317025.1_Pleurocapsa_sp._PCC_7327_strain_PCC_7327	4
GCF_000013225.1_Synechococcus_sp._JA-2-3B_a_2-13__strain_JA-2-3B_a_2-13_|GCF_002075285.3_Halomicronema_hongdechloris_C2206_strain_C2206	4
GCF_000195335.1_Marinithermus_hydrothermalis_DSM_14884_strain_DSM_14884|GCF_000092125.1_Meiothermus_silvanus_DSM_9946_strain_DSM_9946	4
GCF_001682135.1_Thermosipho_sp._1070_strain_1070|GCF_000016905.1_Thermosipho_melanesiensis_BI429_strain_BI429	4
GCF_000017545.1_Fervidobacterium_nodosum_Rt17-B1_strain_Rt17-B1|GCF_000767275.2_Fervidobacterium_islandicum_strain_AW-1	4
GCF_000233775.1_Thermovirga_lienii_DSM_17291_strain_DSM_17291|GCF_000025885.1_Aminobacterium_colombiense_DSM_12261_strain_DSM_12261	4
GCF_000014725.1_Syntrophomonas_wolfei_subsp._wolfei_str._Goettingen_G311_strain_Goettingen_G311	4
GCF_001544015.1_Limnochorda_pilosa_strain_HC45|GCF_000012865.1_Carboxydothermus_hydrogenoformans_Z-2901_strain_Z-2901	4
GCF_000145615.1_Thermoanaerobacterium_thermosaccharolyticum_DSM_571_strain_DSM_571|GCF_000189775.2_Thermoanaerobacterium_xylanolyticum_LX-11_strain_LX-11	4
GCF_000007085.1_Caldanaerobacter_subterraneus_subsp._tengcongensis_MB4_strain_MB4	4
GCF_000007085.1_Caldanaerobacter_subterraneus_subsp._tengcongensis_MB4_strain_MB4|GCF_000763575.1_Thermoanaerobacter_kivui_strain_DSM_2030__LKT-1	4
GCF_003991135.1_Anoxybacter_fermentans_strain_DY22613	4
GCF_003953885.1_Halocella_sp._SP3-1_strain_SP3-1	4
GCF_000020485.1_Halothermothrix_orenii_H_168_strain_H_168__DSM_9562|GCF_003953885.1_Halocella_sp._SP3-1_strain_SP3-1	4
GCF_000235605.1_Desulfosporosinus_orientis_DSM_765_strain_DSM_765|GCF_000021925.1_Desulfitobacterium_hafniense_DCB-2_strain_DCB-2	4
GCF_000025305.1_Acidaminococcus_fermentans_DSM_20731_strain_DSM_20731	4
GCF_000208405.1_Selenomonas_sputigena_ATCC_35185_strain_ATCC_35185	4
GCF_000024205.1_Desulfofarcimen_acetoxidans_DSM_771_strain_DSM_771|GCF_000284095.1_Selenomonas_ruminantium_subsp._lactilytica_TAM6421_strain_TAM6421	4
GCF_003047205.1_Carboxydocella_thermautotrophica_strain_019|GCF_000284095.1_Selenomonas_ruminantium_subsp._lactilytica_TAM6421_strain_TAM6421	4
GCF_003931855.1_Paenibacillus_lentus_strain_DSM_25539	4
GCF_001465275.1_Paenibacillus_sp._32O-W_strain_32O-W|GCF_002007765.1_Paenibacillus_larvae_subsp._pulvifaciens_strain_ATCC_13537	4
GCF_003952225.1_Paenibacillus_sp._18JY67-1_strain_18JY67-1|GCF_002007765.1_Paenibacillus_larvae_subsp._pulvifaciens_strain_ATCC_13537	4
GCF_001465835.2_Planococcus_kocurii_strain_ATCC_43650|GCF_002009235.1_Planococcus_faecalis_strain_AJ003	4
GCF_001465795.2_Planococcus_rifietoensis_strain_M8	4
GCF_000026205.1_Candidatus_Phytoplasma_mali_strain_AT	4
GCF_000968055.1_Acholeplasma_palmae_J233_strain_J233	4
GCF_003925875.1_Erysipelotrichaceae_bacterium_SG0102_strain_SG0102|GCF_003432325.1_Clostridium_sporogenes_strain_YH-Raf3-2-5	4
GCF_000024405.1_Sebaldella_termitidis_ATCC_33386_strain_ATCC_33386	4
GCF_001543245.1_Aerococcus_urinaehominis_strain_CCUG42038B	4
GCF_001446275.1_Bifidobacterium_longum_subsp._longum_strain_CCUG30698	4
GCF_009363695.1_Bacillus_sp._THAF10_strain_THAF10	4
GCF_003667865.1_Bacillus_marisflavi_strain_Bac144	4
GCF_900636945.1_Bacillus_freudenreichii_strain_NCTC4823|GCF_900478165.1_Bacillus_lentus_strain_NCTC4824	4
GCF_900332045.1_Brochothrix_thermosphacta|GCF_001703515.1_Brochothrix_thermosphacta_strain_TMW_2.1564	4
GCF_000021185.1_Listeria_monocytogenes_HCC23_strain_HCC23|GCF_000168575.2_Listeria_monocytogenes_FSL_R2-561_strain_FSL_R2-561	4
GCF_001005905.1_Salinicoccus_halodurans_strain_H3B36	4
GCF_005843985.1_Caminibacter_mediatlanticus_TB-2_strain_TB-2	4
GCF_000011245.1_Oceanobacillus_iheyensis_HTE831_strain_HTE831|GCF_001721685.1_Bacillus_beveridgei_strain_MLTeJB	4
GCF_000024285.1_Alicyclobacillus_acidocaldarius_subsp._acidocaldarius_DSM_446_strain_DSM_446|GCF_000023045.1_Exiguobacterium_sp._AT1b_strain_AT1b	4
GCF_001454945.1_Intestinimonas_butyriciproducens_strain_AF211	4
GCF_000025225.2_Mageeibacillus_indolicus_UPII9-5_strain_UPII9-5|GCF_002998295.1_Fastidiosipila_sanguinis_strain_CCUG_47711	4
GCF_003287895.1_Blautia_sp._N6H1-15_strain_KCTC_15426	4
GCF_001561955.1_Anaerotignum_propionicum_DSM_1682_strain_X2|GCF_001998765.1_Anaerostipes_hadrus_strain_BPB5	4
GCF_000163895.2_Filifactor_alocis_ATCC_35896_strain_ATCC_35896	4
GCF_000018325.1_Alkaliphilus_oremlandii_OhILAs_strain_OhILAs	4
GCF_001561955.1_Anaerotignum_propionicum_DSM_1682_strain_X2|GCF_001042715.1_Clostridium_aceticum_strain_DSM_1496	4
GCF_000010185.1_Finegoldia_magna_ATCC_29328_strain_ATCC_29328	4
GCF_002074155.1_Clostridium_argentinense_strain_89G	4
GCF_000283555.1_Candidatus_Arthromitus_sp._SFB-rat-Yit_strain_SFB-rat-Yit|GCF_000709435.1_Candidatus_Arthromitus_sp._SFB-mouse-NL	4
GCF_002327185.1_Clostridium_chauvoei_strain_DSM_7528|GCF_002285495.1_Clostridium_isatidis_strain_DSM_15098	4
GCF_000145275.1_Clostridium_cellulovorans_743B_strain_743B|GCF_004015185.1_Clostridium_sp._CT4_strain_CT4	4
GCF_000213255.1_Mahella_australiensis_50-1_BON_strain_50-1_BON|GCF_900604345.1_Christensenella_sp._Marseille-P3954_strain_Marseille-P3954	4
GCF_000023885.1_Slackia_heliotrinireducens_DSM_20476_strain_DSM_20476	4
GCF_000177615.2_Frankia_symbiont_of_Datisca_glomerata_strain_4085684|GCF_000013345.1_Frankia_casuarinae_strain_CcI3	4
GCF_002285795.1_Plantactinospora_sp._KBS50_strain_KBS50|GCF_003030385.1_Plantactinospora_sp._BB1_strain_BB1	4
GCF_001701025.1_Lentzea_guizhouensis_strain_DHS_C013	4
GCF_001701025.1_Lentzea_guizhouensis_strain_DHS_C013|GCF_900070365.1_Alloactinosynnema_sp._L-07_strain_L-07	4
GCF_000014565.1_Rhodococcus_jostii_RHA1_strain_RHA1	4
GCF_002269365.1_Rhodococcus_pyridinivorans_strain_GF3	4
GCF_900478115.1_Rhodococcus_coprophilus_strain_NCTC10994|GCF_900187265.1_Rhodococcus_rhodochrous_strain_NCTC10210	4
GCF_900637205.1_Mycolicibacterium_chitae_strain_NCTC10485	4
GCF_000331165.2_Mycolicibacterium_smegmatis_MKD8_strain_MKD8	4
GCF_000016365.1_Mycolicibacterium_gilvum_PYR-GCK_strain_PYR-GCK	4
GCF_001583415.1_Mycolicibacterium_phlei_strain_CCUG_21000	4
GCF_002285715.1_Mycobacterium_marseillense_strain_FLAC0026|GCF_000340435.2_Mycobacterium_haemophilum_DSM_44634_strain_ATCC_29548	4
GCF_002285715.1_Mycobacterium_marseillense_strain_FLAC0026|GCF_003584725.1_Mycobacterium_leprae_Kyoto-2_strain_Kyoto-2	4
GCF_002156805.1_Corynebacterium_striatum_strain_KC-Na-01	4
GCF_000263755.4_Corynebacterium_pseudotuberculosis_258_strain_258|GCF_000227605.2_Corynebacterium_pseudotuberculosis_CIP_52.97_strain_CIP_52.97	4
GCF_002999155.1_Dietzia_sp._oral_taxon_368_strain_W5195|GCF_000179395.2_Corynebacterium_variabile_DSM_44702_strain_DSM_44702	4
GCF_007559025.1_Tomitella_sp._HY188_strain_HY188|GCF_000179395.2_Corynebacterium_variabile_DSM_44702_strain_DSM_44702	4
GCF_000250675.2_Nocardia_brasiliensis_ATCC_700358_strain_HUJEG-1	4
GCF_003391095.1_Austwickia_chelonae_strain_LK16-18	4
GCF_001190945.1_Luteipulveratus_mongoliensis_strain_MN07-A0370	4
GCF_000023925.1_Kytococcus_sedentarius_DSM_20547_strain_DSM_20547	4
GCF_002105775.1_Cellulosimicrobium_sp._TH-20_strain_TH-20	4
GCF_002162335.1_Cellulosimicrobium_cellulans_strain_PSBB019|GCF_002105775.1_Cellulosimicrobium_sp._TH-20_strain_TH-20	4
GCF_008001035.1_Salinibacterium_sp._dk2585_strain_dk2585	4
GCF_004118935.1_Salinibacterium_sp._UTAS2018_strain_UTAS2018|GCF_003065485.1_Salinibacterium_sp._CGMCC_1.16371_strain_CGMCC_1.16371	4
GCF_004006235.1_Agromyces_sp._LHK192_strain_LHK192|GCF_004135405.1_Agromyces_sp._FW100M-8_strain_FW100M-8	4
GCF_002096055.1_Cnuibacter_physcomitrellae_strain_XA_T_	4
GCF_003627075.1_Lysinimonas_sp._2DFWR-13_strain_2DFWR-13	4
GCF_004564355.1_Microbacterium_sp._dk512_strain_dk512|GCF_001887285.1_Microbacterium_paludicola_strain_CC3	4
GCF_005347485.1_Microbacterium_sp._RG1_strain_RG1	4
GCF_001792815.1_Microbacterium_sp._BH-3-3-3_strain_BH-3-3-3	4
GCF_003065425.1_Mycetocola_sp._449_strain_449___CGMCC_1.16372|GCF_001513675.1_Microbacterium_sp._XT11_strain_XT11	4
GCF_002355535.1_Aurantimicrobium_minutum_strain_KNC	4
GCF_003611035.1_Cryobacterium_sp._GCJ02_strain_GCJ02	4
GCF_000024925.1_Sanguibacter_keddieii_DSM_10542_strain_DSM_10542|GCF_002205495.2_Cryobacterium_sp._LW097_strain_LW097	4
GCF_004135385.1_Xylanimicrobium_sp._FW10M-9_strain_FW10M-9	4
GCF_000215105.1_Isoptericola_variabilis_225_strain_225|GCF_002240455.1_Cellulomonas_sp._PSBB021_strain_PSBB021	4
GCF_003999335.1_Brevibacterium_linens_strain_ATCC_19391|GCF_003932965.1_Brevibacterium_aurantiacum_strain_SMQ-1421	4
GCF_900637225.1_Actinomyces_israelii_strain_NCTC12972|GCF_005696555.1_Actinomyces_sp._oral_taxon_171_str._F0337_strain_F0337	4
GCF_003971195.1_Flaviflexus_sp._H23T48_strain_H23T48	4
GCF_002284895.1_Actinobacteria_bacterium_IMCC19121_strain_IMCC19121	4
GCF_002288005.1_Candidatus_Nanopelagicus_hibericus|GCF_002287885.2_Candidatus_Nanopelagicus_limnes	4
GCF_002591335.1_Streptomyces_malaysiensis_strain_DSM_4137|GCF_001983975.1_Streptomyces_autolyticus_strain_CGMCC0516	4
GCF_008642335.1_Streptomyces_venezuelae_strain_ATCC_14585|GCF_003675325.1_Streptomyces_sp._Z022_strain_Z022	4
GCF_009498275.1_Streptomyces_sp._QMT-28_strain_QMT-28|GCF_009299385.1_Streptomyces_cinereoruber_strain_ATCC_19740	4
GCF_008704555.1_Streptomyces_nitrosporeus_strain_ATCC_12769|GCF_002009175.1_Streptomyces_niveus_strain_SCSIO_3406	4
GCF_008704855.1_Streptomyces_platensis_strain_ATCC_23948	4
GCF_001469595.1_Cutibacterium_acnes_strain_PA_21_1_L1|GCF_000231215.1_Cutibacterium_acnes_subsp._defendens_ATCC_11828_strain_ATCC_11828	4
GCF_003443875.1_Aeromicrobium_sp._A1-2_strain_A1-2|GCF_003065605.1_Aeromicrobium_sp._592_strain_592	4
GCF_000018865.1_Chloroflexus_aurantiacus_J-10-fl_strain_J-10-fl	4
GCF_000296575.1_Brachyspira_pilosicoli_B2904_strain_B2904|GCF_000143725.1_Brachyspira_pilosicoli_95/1000_strain_95/1000	4
GCF_000143985.1_Sediminispirochaeta_smaragdinae_DSM_11293_strain_DSM_11293	4
GCF_000214355.1_Treponema_azotonutricium_ZAS-9_strain_ZAS-9	4
GCF_000212375.1_Porphyromonas_asaccharolytica_DSM_20707_strain_DSM_20707	4
GCF_001688845.2_Muribaculum_intestinale_strain_YL27|GCF_000512915.1_Barnesiella_viscericola_DSM_18177_strain_C46__DSM_18177	4
GCF_000473305.1_Bacteroidales_bacterium_CF_strain_CF	4
GCF_000723505.1_Mucinivorans_hirudinis|GCF_006542745.1_Alistipes_sp._6CPBBH3_strain_6CPBBH3	4
GCF_004355225.1_Flavobacterium_sp._GS13_strain_GS13	4
GCF_000016645.1_Flavobacterium_johnsoniae_UW101_strain_UW101__ATCC_17061|GCF_001857965.1_Flavobacterium_commune_strain_PK15	4
GCF_001932675.1_Salegentibacter_sp._T436_strain_T436|GCF_000023465.1_Zunongwangia_profunda_SM-A87_strain_SMA-87	4
GCF_004014855.1_Apibacter_sp._HY041_strain_HY041	4
GCF_007971025.1_Mucilaginibacter_ginsenosidivorans_strain_Gsoil_3017	4
GCF_003576455.2_Mucilaginibacter_sp._HYN0043_strain_HYN0043|GCF_007971525.1_Mucilaginibacter_ginsenosidivorax_strain_KHI28	4
GCF_000192845.1_Sphingobacterium_sp._21_strain_21|GCF_004421025.1_Sphingobacterium_psychroaquaticum_strain_SJ-25	4
GCF_005938645.2_Pedobacter_sp._KBS0701_strain_KBS0701	4
GCF_000190735.1_Pseudopedobacter_saltans_DSM_12145_strain_DSM_12145|GCF_001590605.1_Pedobacter_cryoconitis_strain_PAMC_27485	4
GCF_001593605.1_Algoriphagus_sp._M8-2_strain_M8-2	4
GCF_003711225.1_Runella_sp._SP2_strain_SP2	4
GCF_000973725.1_Pontibacter_korlensis_strain_X14-1T|GCF_003585765.1_Pontibacter_actiniarum_strain_DSM_19842	4
GCF_000737515.1_Hymenobacter_sp._APR13_strain_APR13|GCF_003574965.1_Hymenobacter_sp._sh-6_strain_sh-6	4
GCF_003285105.1_Rhodothermaceae_bacterium_strain_MEBiC09517|GCF_001518995.2_Rhodothermaceae_bacterium_RA_strain_RA	4
GCF_000092785.1_Waddlia_chondrophila_WSU_86-1044_strain_WSU_86-1044|GCF_000648235.2_Neochlamydia_sp._S13_strain_S13	4
GCF_000020225.1_Akkermansia_muciniphila_ATCC_BAA-835_strain_ATCC_BAA-835	4
GCF_007748015.1_Planctomycetes_bacterium_Pan110_strain_Pan110	4
GCF_000146025.2_uncultured_Termite_group_1_bacterium_phylotype_Rs-D17	4
GCF_001186405.1_Leptospirillum_sp._Group_II__CF-1__strain_CF-1	4
GCF_003346775.1_Arcobacter_mytili_LMG_24559_strain_LMG_24559|GCF_001956695.1_Arcobacter_sp._LPB0137_strain_LPB0137	4
GCF_001548055.1_Sulfurospirillum_cavolei_strain_UCH003|GCF_000265295.1_Sulfurospirillum_barnesii_SES-3_strain_SES-3	4
GCF_000284635.1_Helicobacter_cinaedi_PAGU611_strain_PAGU611|GCF_000349975.1_Helicobacter_cinaedi_CCUG_18818___ATCC_BAA-847_strain_ATCC_BAA-847	4
GCF_000196135.1_Wolinella_succinogenes_DSM_1740_strain_DSMZ_1740|GCF_900638355.1_Helicobacter_pullorum_strain_NCTC13154	4
GCF_000055945.1_Lawsonia_intracellularis_PHE/MN1-00_strain_PHE/MN1-00|GCF_002355955.1_Candidatus_Desulfovibrio_trichonymphae_strain_Rs-N31	4
GCF_000212675.2_Desulfocurvibacter_africanus_subsp._africanus_str._Walvis_Bay_strain_Walvis_Bay|GCF_000010665.1_Desulfovibrio_magneticus_RS-1_strain_RS-1	4
GCF_000012665.1_Desulfovibrio_alaskensis_G20_strain_G20|GCF_000010665.1_Desulfovibrio_magneticus_RS-1_strain_RS-1	4
GCF_001553625.1_Desulfomicrobium_orale_DSM_12838_strain_DSM_12838	4
GCF_001628815.1_Geobacter_anodireducens_strain_SD-1	4
GCF_000067165.1_Sorangium_cellulosum_So_ce56_strain_So_ce_56|GCF_002950945.1_Sorangium_cellulosum_strain_So_ce26	4
GCF_000331735.1_Myxococcus_stipitatus_DSM_14675_strain_DSM_14675	4
GCF_003612895.1_Halobacteriovorax_sp._BALOs_7_strain_BALOs_7	4
GCF_000025945.1_Desulfotalea_psychrophila_LSv54_strain_LSv54	4
GCF_000020365.1_Desulfobacterium_autotrophicum_HRM2_strain_HRM2|GCF_000018405.1_Desulfococcus_oleovorans_Hxd3_strain_Hxd3	4
GCF_000012805.1_Nitrosococcus_oceani_ATCC_19707_strain_ATCC_19707|GCF_000024725.1_Nitrosococcus_halophilus_Nc_4_strain_Nc_4	4
GCF_000015585.1_Halorhodospira_halophila_SL1_strain_SL1|GCF_002356555.2_Halorhodospira_halochloris_strain_DSM_1059	4
GCF_001632845.1_Ectothiorhodospira_sp._BSL-9_strain_BSL-9|GCF_000021985.1_Thioalkalivibrio_sulfidiphilus_HL-EbGr7_strain_HL-EbGR7	4
GCF_000025545.1_Thioalkalivibrio_sp._K90mix_strain_K90mix|GCF_001020955.1_Thioalkalivibrio_versutus_strain_D301	4
GCF_000025545.1_Thioalkalivibrio_sp._K90mix_strain_K90mix|GCF_000321415.2_Thioalkalivibrio_nitratireducens_DSM_14787_strain_DSM_14787	4
GCF_002355735.1_Sulfuricaulis_limicola_strain_HA5	4
GCF_009497875.1_gamma_proteobacterium_SS-5_strain_SS-5|GCF_001007875.1_Sedimenticola_thiotaurini_strain_SIP-G1	4
GCF_000175575.2_Acidithiobacillus_caldus_ATCC_51756_strain_ATCC_51756	4
GCF_004367745.1_Herbaspirillum_huttiense_strain_NFYY_53159	4
GCF_000441555.1_Candidatus_Profftella_armatura_strain_DC	4
GCF_001584185.1_Collimonas_pratensis_strain_Ter91	4
GCF_002257565.1_Herbaspirillum_sp._meg3_strain_meg3	4
GCF_004421005.1_Massilia_plicata_strain_DSM_17505	4
GCF_003339525.1_Hydromonas_sp._F02_strain_F02	4
GCF_000973625.1_Polynucleobacter_duraquae_strain_MWH-MoK4|GCF_000016345.1_Polynucleobacter_asymbioticus_QLW-P1DMWA-1_strain_QLW-P1DMWA-1	4
GCF_003065365.1_Polynucleobacter_difficilis_strain_AM-8B5|GCF_008271425.1_Cupriavidus_campinensis_strain_MJ1	4
GCF_001412575.1_Limnohabitans_sp._103DPR2_strain_103DPR2|GCF_001412535.1_Limnohabitans_sp._63ED37-2_strain_63ED37-2	4
GCF_004795855.1_Hydrogenophaga_sp._PAMC20947_strain_PAMC20947	4
GCF_003008535.1_Ottowia_oryzae_strain_KADR8-3|GCF_001262075.1_Ottowia_sp._oral_taxon_894_strain_W10237	4
GCF_001593665.2_Acidovorax_citrulli_strain_M6	4
GCF_001761385.1_Hydrogenophaga_crassostreae_strain_LPB0072|GCF_000176855.2_Acidovorax_avenae_subsp._avenae_ATCC_19860_strain_ATCC_19860	4
GCF_000219915.2_Advenella_kashmirensis_WT001_strain_WT001|GCF_000521505.1_Advenella_mimigardefordensis_DPN7_strain_DPN7	4
GCF_000067205.1_Bordetella_petrii_strain_DSM_12804|GCF_001514355.1_Achromobacter_denitrificans_strain_USDA-ARS-USMARC-56712	4
GCF_001557535.2_Burkholderia_sp._PAMC_26561_strain_PAMC_26561	4
GCF_001611015.1_Paraburkholderia_caribensis_strain_Bcrs1W|GCF_001449005.1_Paraburkholderia_caribensis_strain_MWAP64	4
GCF_000148685.1_Burkholderia_sp._CCGE1003_strain_CCGE1003	4
GCF_003330805.1_Paraburkholderia_hospita_strain_mHSR1|GCF_003330825.1_Paraburkholderia_terricola_strain_mHS1	4
GCF_001447885.1_Candidatus_Nasuia_deltocephalinicola_strain_PUNC	4
GCF_001718975.1_Burkholderia_ubonensis_strain_MSMB1471WGS|GCF_000198775.1_Paraburkholderia_rhizoxinica_HKI_454_strain_HKI_454	4
GCF_000025705.1_Sideroxydans_lithotrophicus_ES-1_strain_ES-1|GCF_000974685.2_Ferriphaselus_amnicola_strain_OYT1	4
GCF_000009145.1_Nitrosomonas_europaea_ATCC_19718_strain_ATCC_19718	4
GCF_002215055.1_Laribacter_hongkongensis_strain_HLGZ1|GCF_000021025.1_Laribacter_hongkongensis_HLHK9_strain_HLHK9	4
GCF_002951955.1_Vitreoscilla_sp._C1_strain_C1|GCF_000021025.1_Laribacter_hongkongensis_HLHK9_strain_HLHK9	4
GCF_001922305.1_Thauera_chlorobenzoica_strain_3CB1	4
GCF_000024165.1_Candidatus_Accumulibacter_phosphatis_clade_IIA_str._UW-1_strain_UW-1	4
GCF_000012425.1_Dechloromonas_aromatica_RCB_strain_RCB	4
GCF_000221025.1_Acidithiobacillus_caldus_SM-1_strain_SM-1|GCF_001953215.1_Betaproteobacteria_bacterium_GR16-43_strain_GR16-43	4
GCF_003584645.1_Methylocaldum_marinum_strain_S8	4
GCF_000260965.1_Methylophaga_frappieri_strain_JAM7	4
GCF_000260965.1_Methylophaga_frappieri_strain_JAM7|GCF_000299965.1_Cycloclasticus_sp._P1_strain_P1__MCCC_1A01040	4
GCF_001880225.1_Francisella_sp._CA97-1460_strain_CA97-1460|GCF_000815225.1_Allofrancisella_guangzhouensis_strain_08HL01032	4
GCF_000512355.1_Legionella_oakridgensis_ATCC_33761___DSM_21215_strain_ATCC_33761___DSM_21215__OR-10	4
GCF_003287015.1_Moraxella_bovis_strain_Epp63__300_	4
GCF_002442575.1_Halomonas_hydrothermalis_strain_Y2	4
GCF_000940805.1_Gynuella_sunshinyii_YC6258_strain_YC6258	4
GCF_003595175.1_Pseudomonas_sp._K2W31S-8_strain_K2W31S-8	4
GCF_001647715.1_Pseudomonas_antarctica_strain_PAMC_27494	4
GCF_001651805.1_Marinobacterium_aestuarii_strain_ST58-10	4
GCF_000828815.1_Candidatus_Tachikawaea_gelatinosa_strain_UwTKB	4
GCF_004296515.1_endosymbiont_of_Pachyrhynchus_infernalis	4
GCF_003293695.1_Luteimonas_sp._83-4_strain_83-4	4
GCF_000815185.1_Xanthomonas_sacchari_strain_R1|GCF_003293695.1_Luteimonas_sp._83-4_strain_83-4	4
GCF_000242255.2_Frateuria_aurantia_DSM_6220_strain_DSM_6220	4
GCF_004114615.1_Dyella_sp._M7H15-1_strain_M7H15-1|GCF_001641285.1_Dyella_thiooxydans_strain_ATSB10	4
GCF_006337105.1_Thermomonas_sp._SY21_strain_SY21|GCF_001632775.1_Dokdonella_koreensis_DS-123_strain_DS-123	4
GCF_004923295.1_Azospirillum_sp._TSH100_strain_TSH100	4
GCF_000010725.1_Azospirillum_sp._B510_strain_B510	4
GCF_005222205.1_Azospirillum_brasilense_strain_MTCC4039	4
GCF_000183665.1_Candidatus_Liberibacter_solanacearum_CLso-ZC1_strain_CLso-ZC1|GCF_001021085.1_Candidatus_Liberibacter_africanus_PTSAPSY_strain_PTSAPSY	4
GCF_000496595.1_Candidatus_Liberibacter_americanus_str._Sao_Paulo_strain_Sao_Paulo|GCF_001021085.1_Candidatus_Liberibacter_africanus_PTSAPSY_strain_PTSAPSY	4
GCF_000175215.2_Asticcacaulis_excentricus_CB_48_strain_CB_48	4
GCF_003855495.1_Methylocystis_rosea_strain_GW6	4
GCF_000019845.1_Beijerinckia_indica_subsp._indica_ATCC_9039_strain_ATCC_9039	4
GCF_001562255.1_Bosea_sp._PAMC_26642_strain_PAMC_26642	4
GCF_000757795.1_Methylobacterium_oryzae_CBMB20_strain_CBMB20|GCF_001854385.1_Methylobacterium_sp._C1_strain_C1	4
GCF_000026145.1_Bradyrhizobium_sp._ORS_278_strain_ORS278|GCF_000344805.1_Bradyrhizobium_oligotrophicum_S58_strain_S58	4
GCF_000026145.1_Bradyrhizobium_sp._ORS_278_strain_ORS278|GCF_000177255.2_Rhodopseudomonas_palustris_DX-1_strain_DX-1	4
GCF_002266435.2_Bradyrhizobium_sp._2_39S1MB_strain_39S1MB	4
GCF_002831585.1_Bradyrhizobium_sp._SK17_strain_CBNU	4
GCF_000008145.1_Brucella_abortus_bv._1_str._9-941_strain_9-941	3
GCF_003491345.1_Neorhizobium_sp._SOG26_strain_SOG26|GCF_000016285.1_Agrobacterium_vitis_S4_strain_S4	3
GCF_001442755.1_Aureimonas_sp._AU20_strain_AU20|GCF_902502875.1_arsenite-oxidising_bacterium_NT-25_strain_NT-25	3
GCF_001890425.1_Rhizobium_leguminosarum_strain_Vaf-108	3
GCF_001442755.1_Aureimonas_sp._AU20_strain_AU20|GCF_001908375.1_Rhizobium_etli_8C-3_strain_8C-3	3
GCF_003952725.1_Georhizobium_profundi_strain_WS11	3
GCF_000092025.1_Agrobacterium_fabrum_str._C58_strain_C58	3
GCF_002022505.1_Bartonella_sp._WD16.2_strain_WD16.2	3
GCF_002022485.1_Bartonella_sp._A1379B_strain_A1379B	3
GCF_006351905.1_Mesorhizobium_sp._8_strain_8	3
GCF_000176035.2_Mesorhizobium_opportunistum_WSM2075_strain_WSM2075	3
GCF_003433515.1_Maritalea_myrionectae_strain_HL2708#5	3
GCF_003433515.1_Maritalea_myrionectae_strain_HL2708#5|GCF_008000755.1_Youhaiella_tibetensis_strain_fig4	3
GCF_001008165.2_Altererythrobacter_atlanticus_strain_26DY36	3
GCF_004296255.1_Erythrobacter_flavus_strain_KJ5|GCF_002237615.1_Erythrobacter_flavus_strain_VG1	3
GCF_001278035.1_Sphingopyxis_sp._113P3_strain_113P3|GCF_003609835.1_Sphingopyxis_sp._FD7_strain_FD7	3
GCF_002218195.1_Sphingorhabdus_sp._SMR4y_strain_SMR4y	3
GCF_001889025.1_Sphingopyxis_sp._LPB0140_strain_LPB0140|GCF_002776575.1_Sphingorhabdus_sp._YGSMI21_strain_YGSMI21	3
GCF_004135585.1_Sphingosinicella_sp._BN140058_strain_BN140058|GCF_003967095.1_Sphingosinicella_microcystinivorans_strain_B9	3
GCF_000277755.1_Zymomonas_mobilis_subsp._mobilis_ATCC_29191_strain_ATCC_29191|GCF_000007105.1_Zymomonas_mobilis_subsp._mobilis_ZM4___ATCC_31821_strain_ZM4	3
GCF_000283515.1_Sphingobium_sp._SYK-6_strain_SYK-6	3
GCF_002080435.1_Sphingobium_herbicidovorans_strain_MH|GCF_000283515.1_Sphingobium_sp._SYK-6_strain_SYK-6	3
GCF_001638925.1_Sphingomonas_sp._NIC1_strain_NIC1	3
GCF_001922385.1_Sphingomonas_koreensis_strain_ABOJV	3
GCF_007833215.1_Sphingomonas_sp._XS-10_strain_XS-10	3
GCF_003660165.1_Sphingomonas_sp._YZ-8_strain_YZ-8|GCF_009363895.1_Sphingomonas_ginsengisoli_An_et_al._2013_strain_KACC_16858	3
GCF_003860345.1_Novosphingobium_tardaugens_NBRC_16725_strain_NBRC_16725	3
GCF_001028705.1_Croceicoccus_naphthovorans_strain_PQ-2	3
GCF_001969365.1_Tateyamaria_omphalii_strain_DOK1-4|GCF_006064855.1_Sulfitobacter_sp._BSw21498_strain_BSw21498	3
GCF_009363795.1_Maribius_sp._THAF1_strain_THAF1	3
GCF_002407205.1_Rhodobacter_sp._CZR27_strain_CZR27	3
GCF_005234135.1_Pseudorhodobacter_sp._S12M18_strain_S12M18	3
GCF_009301415.1_Paracoccus_kondratievae_strain_BJQ0001	3
GCF_002374845.2_Wolbachia_pipientis_strain_wAlbB-HN2016|GCF_000008385.1_Wolbachia_endosymbiont_strain_TRS_of_Brugia_malayi	3
GCF_000632985.1_Neorickettsia_helminthoeca_str._Oregon_strain_Oregon|GCF_000013165.1_Neorickettsia_sennetsu_str._Miyayama_strain_Miyayama	3
GCF_002879995.1_Ehrlichia_canis_strain_YZ-1|GCF_000508225.1_Ehrlichia_muris_AS145_strain_AS145	3
GCF_002879995.1_Ehrlichia_canis_strain_YZ-1|GCF_000026005.1_Ehrlichia_ruminantium_str._Welgevonden_strain_Welgevonden	3
GCF_000011685.1_Gluconobacter_oxydans_621H_strain_621H	3
GCF_000025725.1_Denitrovibrio_acetiphilus_DSM_12809_strain_DSM_12809	3
GCF_000183405.1_Calditerrivibrio_nitroreducens_DSM_19672_strain_DSM_19672	3
GCF_000013225.1_Synechococcus_sp._JA-2-3B_a_2-13__strain_JA-2-3B_a_2-13_	3
GCF_003967015.1_Pseudanabaena_sp._ABRG5-3_strain_ABRG5-3|GCF_000317065.1_Pseudanabaena_sp._PCC_7367_strain_PCC_7367	3
GCF_000981785.2_Microcystis_aeruginosa_NIES-2549_strain_NIES-2549	3
GCF_000317575.1_Stanieria_cyanosphaera_PCC_7437_strain_PCC_7437	3
GCF_000012645.1_Prochlorococcus_marinus_str._MIT_9312_strain_MIT_9312	3
GCF_002075285.3_Halomicronema_hongdechloris_C2206_strain_C2206	3
GCF_000317045.1_Geitlerinema_sp._PCC_7407_strain_PCC_7407|GCF_002075285.3_Halomicronema_hongdechloris_C2206_strain_C2206	3
GCF_000020685.1_Deinococcus_deserti_VCD115_strain_VCD115	3
GCF_000317835.1_Deinococcus_peraridilitoris_DSM_19664_strain_DSM_19664|GCF_003173015.1_Deinococcus_irradiatisoli_strain_17bor-2	3
GCF_000195335.1_Marinithermus_hydrothermalis_DSM_14884_strain_DSM_14884|GCF_000183745.1_Oceanithermus_profundus_DSM_14977_strain_DSM_14977	3
GCF_000953715.1_Defluviitoga_tunisiensis|GCF_000255135.1_Marinitoga_piezophila_KA3_strain_KA3	3
GCF_000147715.2_Mesotoga_prima_MesG1.Ag.4.2_strain_MesG1.Ag.4.2	3
GCF_001027025.1_Kosmotoga_pacifica_strain_SLHLJ1	3
GCF_000233775.1_Thermovirga_lienii_DSM_17291_strain_DSM_17291	3
GCF_000025885.1_Aminobacterium_colombiense_DSM_12261_strain_DSM_12261	3
GCF_000215065.1_Hydrogenobaculum_sp._SHO_strain_SHO	3
GCF_004634385.1_Thermaerobacter_sp._FW80_strain_FW80	3
GCF_000184705.1_Thermaerobacter_marianensis_DSM_12885_strain_DSM_12885	3
GCF_000144695.1_Acetohalobium_arabaticum_DSM_5501_strain_DSM_5501|GCF_000328625.1_Halobacteroides_halobius_DSM_5150_strain_DSM_5150	3
GCF_002224645.1_Dehalobacterium_formicoaceticum_strain_DMC	3
GCF_000190635.1_Syntrophobotulus_glycolicus_DSM_8271_strain_DSM_8271|GCF_000021925.1_Desulfitobacterium_hafniense_DCB-2_strain_DCB-2	3
GCF_001717585.1_Selenomonas_sp._oral_taxon_920_strain_W5150	3
GCF_002043025.1_Paenibacillus_larvae_subsp._pulvifaciens_strain_CCM_38	3
GCF_003713065.1_Cohnella_sp._18JY8-7_strain_18JY8-7|GCF_002007765.1_Paenibacillus_larvae_subsp._pulvifaciens_strain_ATCC_13537	3
[truncated: 2,041 more rows]

## Sheet: grassland17_BACTERIAL_16SrRNA
GCF_000953475.1_Methylacidiphilum_fumariolicum_SolV|GCF_000019665.1_Methylacidiphilum_infernorum_V4_strain_V4	2634
GCF_001618865.1_Luteitalea_pratensis_strain_DSM_100886__HEG_-6_39	2552
GCF_001318295.1_Candidatus_Xiphinematobacter_sp._Idaho_Grape_strain_Idaho_Grape	1750
GCF_900097105.1_Akkermansia_glycaniphila|GCF_000019665.1_Methylacidiphilum_infernorum_V4_strain_V4	1191
GCF_000014905.1_Candidatus_Solibacter_usitatus_Ellin6076_strain_Ellin6076	883
GCF_000025265.1_Conexibacter_woesei_DSM_14684_strain_DSM_14684|GCF_007970665.1_Baekduia_soli_strain_BR7-21	825
GCF_000014005.1_Candidatus_Koribacter_versatilis_Ellin345_strain_Ellin345|GCF_000179915.2_Terriglobus_saanensis_SP1PR4_strain_SP1PR4	742
GCF_000226295.1_Chloracidobacterium_thermophilum_B_strain_B	674
GCF_001688765.2_Akkermansia_muciniphila_strain_YL44|GCF_004015085.1_Akkermansia_muciniphila_strain_EB-AMDK-18	626
GCF_000020145.1_Elusimicrobium_minutum_Pei191_strain_Pei191|GCF_001027545.1_Endomicrobium_proavitum_strain_Rsa215	570
GCF_001023575.1_Actinobacteria_bacterium_IMCC26256_strain_IMCC26256	569
GCF_900097105.1_Akkermansia_glycaniphila|GCF_004015085.1_Akkermansia_muciniphila_strain_EB-AMDK-18	549
GCF_000014905.1_Candidatus_Solibacter_usitatus_Ellin6076_strain_Ellin6076|GCF_000179915.2_Terriglobus_saanensis_SP1PR4_strain_SP1PR4	498
GCF_001579845.1_Rhodoplanes_sp._Z2-YC6860_strain_YC6860	453
GCF_000023265.1_Acidimicrobium_ferrooxidans_DSM_10331_strain_DSM_10331	443
GCF_000024225.1_Atopobium_parvulum_DSM_20469_strain_DSM_20469|GCF_000143845.1_Olsenella_uli_DSM_7084_strain_DSM_7084	433
GCF_000025265.1_Conexibacter_woesei_DSM_14684_strain_DSM_14684	416
GCF_000024805.1_Haliangium_ochraceum_DSM_14365_strain_DSM_14365	409
GCF_000025905.1_Coraliomargarita_akajimensis_DSM_45221_strain_DSM_45221|GCF_000019665.1_Methylacidiphilum_infernorum_V4_strain_V4	407
GCF_001318295.1_Candidatus_Xiphinematobacter_sp._Idaho_Grape_strain_Idaho_Grape|GCF_000019665.1_Methylacidiphilum_infernorum_V4_strain_V4	393
GCF_000025265.1_Conexibacter_woesei_DSM_14684_strain_DSM_14684|GCF_007164525.1_Rubrobacter_xylanophilus_strain_AA3-22	389
GCF_003589925.1_Chryseolinea_sp._KIS68-18_strain_KIS68-18	387
GCF_007970665.1_Baekduia_soli_strain_BR7-21	382
GCF_002998355.1_Victivallales_bacterium_CCUG_44730_strain_CCUG_44730	360
GCF_000067165.1_Sorangium_cellulosum_So_ce56_strain_So_ce_56|GCF_001189295.1_Chondromyces_crocatus_strain_Cm_c5	344
GCF_003568865.1_Rubrobacter_indicoceani_strain_SCSIO_08198|GCF_007164525.1_Rubrobacter_xylanophilus_strain_AA3-22	317
GCF_000014005.1_Candidatus_Koribacter_versatilis_Ellin345_strain_Ellin345	317
GCF_001618865.1_Luteitalea_pratensis_strain_DSM_100886__HEG_-6_39|GCF_000179915.2_Terriglobus_saanensis_SP1PR4_strain_SP1PR4	312
GCF_000024225.1_Atopobium_parvulum_DSM_20469_strain_DSM_20469|GCF_000023265.1_Acidimicrobium_ferrooxidans_DSM_10331_strain_DSM_10331	307
GCF_000025905.1_Coraliomargarita_akajimensis_DSM_45221_strain_DSM_45221|GCF_000019965.1_Opitutus_terrae_PB90-1_strain_PB90-1	284
GCF_001579945.1_Steroidobacter_denitrificans_strain_DSM_18526	275
GCF_001953215.1_Betaproteobacteria_bacterium_GR16-43_strain_GR16-43	275
GCF_000025005.1_Thermobaculum_terrenum_ATCC_BAA-798_strain_ATCC_BAA-798	265
GCF_007747215.1_Planctomycetes_bacterium_ETA_A1_strain_ETA_A1	261
GCF_000020985.1_Thermodesulfovibrio_yellowstonii_DSM_11347_strain_DSM_11347	256
GCF_000953475.1_Methylacidiphilum_fumariolicum_SolV	255
GCF_000024665.1_Fibrobacter_succinogenes_subsp._succinogenes_S85_strain_S85|GCF_000146505.1_Fibrobacter_succinogenes_subsp._succinogenes_S85_strain_S85	242
GCF_007753915.1_Phycisphaerae_bacterium_RAS2_strain_RAS2	242
GCF_000522985.1_Gemmatirosa_kalamazoonesis_strain_KBS708	240
GCF_000226295.1_Chloracidobacterium_thermophilum_B_strain_B|GCF_000179915.2_Terriglobus_saanensis_SP1PR4_strain_SP1PR4	233
GCF_000737325.1_Sandaracinus_amylolyticus_strain_DSM_53668	230
GCF_000737325.1_Sandaracinus_amylolyticus_strain_DSM_53668|GCF_000022145.1_Anaeromyxobacter_dehalogenans_2CP-1_strain_2CP-1	223
GCF_004208415.1_Ktedonobacterales_bacterium_SCAWS-G2_strain_SCAWS-G2	218
GCF_001887695.1_Bradyrhizobium_japonicum_strain_J5	217
GCF_004299845.1_Verrucomicrobia_bacterium_S94_strain_S94|GCF_001017655.1_Kiritimatiella_glycovorans_strain_L21-Fru-AB	215
GCF_000025265.1_Conexibacter_woesei_DSM_14684_strain_DSM_14684|GCF_000023265.1_Acidimicrobium_ferrooxidans_DSM_10331_strain_DSM_10331	213
GCF_008254045.1_Gemmataceae_bacterium_PX52_strain_PX52	209
GCF_000522985.1_Gemmatirosa_kalamazoonesis_strain_KBS708|GCF_001886815.1_Caldithrix_abyssi_DSM_13497_strain_LF13	208
GCF_004347775.1_Flavisolibacter_sp._17J28-1_strain_17J28-1|GCF_007970805.1_Flavisolibacter_ginsenosidimutans_strain_Gsoil_636	207
GCF_004102945.1_Vampirococcus_sp._LiM_strain_LiM	199
GCF_005153485.1_Pseudolabrys_sp._FHR47_strain_FHR47	199
GCF_007747215.1_Planctomycetes_bacterium_ETA_A1_strain_ETA_A1|GCF_008254045.1_Gemmataceae_bacterium_PX52_strain_PX52	198
GCF_000827125.1_Geoalkalibacter_subterraneus_strain_Red1	186
GCF_001189295.1_Chondromyces_crocatus_strain_Cm_c5	185
GCF_002355335.1_Variibacter_gotjawalensis_strain_GJW-30	184
GCF_005937885.2_Bradyrhizobium_sp._KBS0727_strain_KBS0727	178
GCF_009002475.1_Planctomycetes_bacterium_SRT547_strain_SRT547	176
GCF_000025905.1_Coraliomargarita_akajimensis_DSM_45221_strain_DSM_45221	168
GCF_002761215.1_Candidatus_Gracilibacteria_bacterium_HOT-871_strain_HOT-871	162
GCF_000092785.1_Waddlia_chondrophila_WSU_86-1044_strain_WSU_86-1044|GCF_004102945.1_Vampirococcus_sp._LiM_strain_LiM	162
GCF_004300825.1_Egicoccus_halophilus_strain_EGI_80432|GCF_003344865.1_Euzebya_sp._DY32-46_strain_DY32-46	161
GCF_004300825.1_Egicoccus_halophilus_strain_EGI_80432|GCF_000023265.1_Acidimicrobium_ferrooxidans_DSM_10331_strain_DSM_10331	158
GCF_000695095.2_Gemmatimonas_phototrophica_strain_AP64|GCF_000010305.1_Gemmatimonas_aurantiaca_T-27_strain_T-27	155
GCF_000724625.1_Fimbriimonas_ginsengisoli_Gsoil_348_strain_Gsoil_348	151
GCF_004300825.1_Egicoccus_halophilus_strain_EGI_80432|GCF_000024345.1_Kribbella_flavida_DSM_17836_strain_DSM_17836	151
GCF_007747995.1_Planctomycetes_bacterium_Mal52_strain_Mal52	149
GCF_000279145.1_Melioribacter_roseus_P3M-2_strain_P3M-2|GCF_000258405.1_Ignavibacterium_album_JCM_16511_strain_JCM_16511	145
GCF_002952755.1_Candidatus_Saccharibacteria_bacterium_YM_S32_TM7_50_20_strain_YM_S32_TM7_50_20	142
GCF_004299845.1_Verrucomicrobia_bacterium_S94_strain_S94|GCF_000019665.1_Methylacidiphilum_infernorum_V4_strain_V4	141
GCF_001889125.1_Janibacter_indicus_strain_YFY001|GCF_001042695.1_Scardovia_inopinata_JCM_12537_strain_JCM_12537	139
GCF_000243115.2_Niabella_soli_DSM_19437_strain_JS13-8__DSM_19437|GCF_001654455.1_Niabella_ginsenosidivorans_strain_BS26	138
GCF_001693515.2_Bradyrhizobium_paxllaeri_strain_LMTR_21	137
GCF_007970185.1_Pseudobacter_ginsenosidimutans_strain_Gsoil_221	136
GCF_000178955.2_Granulicella_mallensis_MP5ACTX8_strain_MP5ACTX8|GCF_000179915.2_Terriglobus_saanensis_SP1PR4_strain_SP1PR4	135
GCF_001023575.1_Actinobacteria_bacterium_IMCC26256_strain_IMCC26256|GCF_000023265.1_Acidimicrobium_ferrooxidans_DSM_10331_strain_DSM_10331	134
GCF_003258315.1_Bradymonas_sediminis_strain_FA350|GCF_007993755.1_Bradymonadales_bacterium_V1718_strain_V1718	133
GCF_000284335.1_Caldisericum_exile_AZM16c01_strain_AZM16c01	130
GCF_000246855.1_Niastella_koreensis_GR20-10_strain_GR20-10	130
GCF_004015085.1_Akkermansia_muciniphila_strain_EB-AMDK-18	130
GCF_000284115.1_Phycisphaera_mikurensis_NBRC_102666_strain_NBRC_102666|GCF_007753915.1_Phycisphaerae_bacterium_RAS2_strain_RAS2	130
GCF_000020985.1_Thermodesulfovibrio_yellowstonii_DSM_11347_strain_DSM_11347|GCF_000299235.1_Leptospirillum_ferriphilum_ML-04_strain_ML-04	130
GCF_001746835.1_Lacunisphaera_limnophila_strain_IG16b	129
GCF_004347775.1_Flavisolibacter_sp._17J28-1_strain_17J28-1	128
GCF_000144645.1_Thermosediminibacter_oceani_DSM_16646_strain_DSM_16646|GCF_000213235.1_Tepidanaerobacter_acetatoxydans_Re1_strain_Re1	127
GCF_003555545.1_Pseudoflavitalea_sp._5GH32-13_strain_5GH32-13	127
GCF_003330725.1_Acidisarcina_polymorpha_strain_SBC82	127
GCF_000281175.1_Caldilinea_aerophila_DSM_14535___NBRC_104270_strain_DSM_14535	126
GCF_007748055.1_Planctomycetes_bacterium_Pan216_strain_Pan216	125
GCF_004135735.1_Sorangium_cellulosum_strain_So_ceGT47	125
GCF_000828975.1_Burkholderiales_bacterium_GJ-E10_strain_GJ-E10	124
GCF_006738645.1_Stella_humosa_strain_ATCC_43930	122
GCF_001644645.1_Flavisolibacter_tropicus_strain_LCS9	121
GCF_000243115.2_Niabella_soli_DSM_19437_strain_JS13-8__DSM_19437|GCF_007970805.1_Flavisolibacter_ginsenosidimutans_strain_Gsoil_636	120
GCF_001263175.1_Vulgatibacter_incomptus_strain_DSM_27710|GCF_000022145.1_Anaeromyxobacter_dehalogenans_2CP-1_strain_2CP-1	120
GCF_000522985.1_Gemmatirosa_kalamazoonesis_strain_KBS708|GCF_000010305.1_Gemmatimonas_aurantiaca_T-27_strain_T-27	117
GCF_004322855.1_Egibacter_rhizosphaerae_strain_EGI_80759|GCF_003344865.1_Euzebya_sp._DY32-46_strain_DY32-46	116
GCF_900232105.1_Candidatus_Kuenenia_stuttgartiensis	115
GCF_000513475.1_Candidatus_Babela_massiliensis_strain_673862|GCF_003366055.1_Candidatus_Dependentiae_bacterium__ex_Spumella_elongata_CCAP_955/1__strain_SeV1	115
GCF_000092645.1_Thermobispora_bispora_DSM_43833_strain_DSM_43833	113
GCF_001509405.1_Aeromicrobium_erythreum_strain_AR18|GCF_004014875.1_Nocardioides_sp._HY056_strain_HY056	113
GCF_000017805.1_Roseiflexus_castenholzii_DSM_13941_strain_DSM_13941|GCF_000018865.1_Chloroflexus_aurantiacus_J-10-fl_strain_J-10-fl	111
GCF_000092785.1_Waddlia_chondrophila_WSU_86-1044_strain_WSU_86-1044|GCF_000019665.1_Methylacidiphilum_infernorum_V4_strain_V4	111
GCF_002952755.1_Candidatus_Saccharibacteria_bacterium_YM_S32_TM7_50_20_strain_YM_S32_TM7_50_20|GCF_005697215.1_TM7_phylum_sp._oral_taxon_488_strain_AC001	110
GCF_002278135.2_Bradyrhizobium_ottawaense_strain_OO99	110
GCF_902459485.1_Aquicella_siphonis_strain_SGT-108	109
GCF_008728855.1_Rhodospirillaceae_bacterium_R5913_strain_R5913|GCF_008728835.1_Rhodospirillaceae_bacterium_R5959_strain_R5959	108
GCF_007750655.1_Planctomycetes_bacterium_Pla163_strain_Pla163|GCF_007751255.1_Planctomycetes_bacterium_Pla86_strain_Pla86	107
GCF_000092785.1_Waddlia_chondrophila_WSU_86-1044_strain_WSU_86-1044|GCF_007748055.1_Planctomycetes_bacterium_Pan216_strain_Pan216	107
GCF_000284115.1_Phycisphaera_mikurensis_NBRC_102666_strain_NBRC_102666|GCF_007748075.1_Planctomycetes_bacterium_Pan265_strain_Pan265	106
GCF_007970805.1_Flavisolibacter_ginsenosidimutans_strain_Gsoil_636	105
GCF_002116905.1_Rhizobacter_gummiphilus_strain_NS21	105
GCF_000143165.1_Dehalogenimonas_lykanthroporepellens_BL-DC-9_strain_BL-DC-9|GCF_000009025.1_Dehalococcoides_mccartyi_CBDB1_strain_CBDB1	104
GCF_002208115.1_Bdellovibrio_bacteriovorus_strain_SSB218315|GCF_000196175.1_Bdellovibrio_bacteriovorus_HD100_strain_HD100	104
GCF_000014725.1_Syntrophomonas_wolfei_subsp._wolfei_str._Goettingen_G311_strain_Goettingen_G311|GCF_000166335.1_Caldicellulosiruptor_owensensis_OL_strain_OL	103
GCF_002277955.1_Thermogutta_terrifontis_strain_R1	103
GCF_002831585.1_Bradyrhizobium_sp._SK17_strain_CBNU|GCF_001693515.2_Bradyrhizobium_paxllaeri_strain_LMTR_21	103
GCF_000166055.1_Rhodomicrobium_vannielii_ATCC_17100_strain_ATCC_17100|GCF_000143145.1_Hyphomicrobium_denitrificans_ATCC_51888_strain_ATCC_51888	101
GCF_008065095.1_Gemmata_obscuriglobus_strain_DSM_5831|GCF_003149495.1_Gemmata_obscuriglobus_strain_DSM_5831	101
GCF_000020145.1_Elusimicrobium_minutum_Pei191_strain_Pei191	101
GCF_000092645.1_Thermobispora_bispora_DSM_43833_strain_DSM_43833|GCF_000024345.1_Kribbella_flavida_DSM_17836_strain_DSM_17836	99
GCF_000828635.1_Sulfuritalea_hydrogenivorans_sk43H_strain_DSM_22779	98
GCF_000015025.1_Acidothermus_cellulolyticus_11B_strain_11B__ATCC_43068	97
GCF_000166055.1_Rhodomicrobium_vannielii_ATCC_17100_strain_ATCC_17100|GCF_001579845.1_Rhodoplanes_sp._Z2-YC6860_strain_YC6860	97
GCF_004300825.1_Egicoccus_halophilus_strain_EGI_80432	96
GCF_000484535.1_Gloeobacter_kilaueensis_JS1_strain_JS1|GCF_002075285.3_Halomicronema_hongdechloris_C2206_strain_C2206	93
GCF_000024405.1_Sebaldella_termitidis_ATCC_33386_strain_ATCC_33386|GCF_003019315.1_Fusobacterium_mortiferum_ATCC_9817_strain_ATCC_9817	92
GCF_000243115.2_Niabella_soli_DSM_19437_strain_JS13-8__DSM_19437	92
GCF_003716915.1_Akkermansia_muciniphila_strain_EB-AMDK-1	92
GCF_000067165.1_Sorangium_cellulosum_So_ce56_strain_So_ce_56|GCF_000418325.1_Sorangium_cellulosum_So0157-2_strain_So0157-2	92
GCF_001632775.1_Dokdonella_koreensis_DS-123_strain_DS-123	92
GCF_000025185.1_Pirellula_staleyi_DSM_6068_strain_DSM_6068|GCF_008065135.1_Roseimaritima_ulvae_strain_UC8	91
GCF_000143965.1_Desulfarculus_baarsii_DSM_2075_strain_DSM_2075	91
GCF_003352165.1_Acidibrevibacterium_fodinaquatile_strain_G45-3	90
GCF_000724625.1_Fimbriimonas_ginsengisoli_Gsoil_348_strain_Gsoil_348|GCF_002761215.1_Candidatus_Gracilibacteria_bacterium_HOT-871_strain_HOT-871	90
GCF_000015025.1_Acidothermus_cellulolyticus_11B_strain_11B__ATCC_43068|GCF_000024345.1_Kribbella_flavida_DSM_17836_strain_DSM_17836	90
GCF_900066015.1_Candidatus_Promineofilum_breve_strain_Cfx-K	90
GCF_000022565.1_Acidobacterium_capsulatum_ATCC_51196_strain_ATCC_51196	90
GCF_001654455.1_Niabella_ginsenosidivorans_strain_BS26	89
GCF_002310495.1_Nibricoccus_aquaticus_strain_HZ-65	89
GCF_000737325.1_Sandaracinus_amylolyticus_strain_DSM_53668|GCF_001189295.1_Chondromyces_crocatus_strain_Cm_c5	89
GCF_003344865.1_Euzebya_sp._DY32-46_strain_DY32-46	88
GCF_000328565.1_Mycobacterium_sp._JS623_strain_JS623	88
GCF_002277955.1_Thermogutta_terrifontis_strain_R1|GCF_007748055.1_Planctomycetes_bacterium_Pan216_strain_Pan216	88
GCF_003150835.1_Phenylobacterium_sp._HYN0004_strain_HYN0004	88
GCF_005697055.1_TM7_phylum_sp._oral_taxon_955_strain_PM004|GCF_005697215.1_TM7_phylum_sp._oral_taxon_488_strain_AC001	87
GCF_000143165.1_Dehalogenimonas_lykanthroporepellens_BL-DC-9_strain_BL-DC-9|GCF_001953175.1_Dehalogenimonas_formicexedens_strain_NSZ-14	87
GCF_000281175.1_Caldilinea_aerophila_DSM_14535___NBRC_104270_strain_DSM_14535|GCF_000024985.1_Sphaerobacter_thermophilus_DSM_20745_strain_DSM_20745	87
GCF_002557795.1_Chitinophaga_caeni_strain_13|GCF_000024005.1_Chitinophaga_pinensis_DSM_2588_strain_DSM_2588	87
GCF_000195295.1_Desulfobacca_acetoxidans_DSM_11109_strain_DSM_11109	87
GCF_000015725.1_Methylibium_petroleiphilum_PM1_strain_PM1	87
GCF_000177615.2_Frankia_symbiont_of_Datisca_glomerata_strain_4085684	86
GCF_007970185.1_Pseudobacter_ginsenosidimutans_strain_Gsoil_221|GCF_007970805.1_Flavisolibacter_ginsenosidimutans_strain_Gsoil_636	86
GCF_000024025.1_Catenulispora_acidiphila_DSM_44928_strain_DSM_44928|GCF_000092385.1_Streptomyces_bingchenggensis_BCW-1_strain_BCW-1	85
GCF_000021685.1_Thermomicrobium_roseum_DSM_5159_strain_DSM_5159	85
GCF_000242935.2_Opitutaceae_bacterium_TAV5_strain_TAV5|GCF_000019965.1_Opitutus_terrae_PB90-1_strain_PB90-1	85
GCF_900169565.1_Nitrospira_japonica|GCF_001458695.1_Candidatus_Nitrospira_inopinata	85
GCF_001021385.1_Mycobacterium_sp._EPa45_strain_EPa45|GCF_009363295.1_Mycobacterium_sp._THAF192_strain_THAF192	84
GCF_000242455.2_Singulisphaera_acidiphila_DSM_18658_strain_DSM_18658	84
GCF_003130795.1_Azospirillum_sp._CFH_70021_strain_CFH_70021|GCF_000632475.1_Azospirillum_brasilense_strain_Az39	84
GCF_000146065.2_Candidatus_Cloacimonas_acidaminovorans_str._Evry_strain_Evry	83
GCF_009363895.1_Sphingomonas_ginsengisoli_An_et_al._2013_strain_KACC_16858	82
GCF_900097105.1_Akkermansia_glycaniphila	82
GCF_007747995.1_Planctomycetes_bacterium_Mal52_strain_Mal52|GCF_000092105.1_Planctopirus_limnophila_DSM_3776_strain_DSM_3776	82
GCF_000281175.1_Caldilinea_aerophila_DSM_14535___NBRC_104270_strain_DSM_14535|GCF_004208415.1_Ktedonobacterales_bacterium_SCAWS-G2_strain_SCAWS-G2	80
GCF_002007645.1_Phycisphaerae_bacterium_ST-NAGAB-D1_strain_ST-NAGAB-D1|GCF_001997385.1_Sedimentisphaera_cyanobacteriorum_strain_L21-RPul-D3	80
GCF_001610835.1_Planctomyces_sp._SH-PL14_strain_SH-PL14	80
GCF_000022565.1_Acidobacterium_capsulatum_ATCC_51196_strain_ATCC_51196|GCF_003330725.1_Acidisarcina_polymorpha_strain_SBC82	80
GCF_000024985.1_Sphaerobacter_thermophilus_DSM_20745_strain_DSM_20745	79
GCF_007362775.1_Microlunatus_sp._KUDC0627_strain_KUDC0627|GCF_000024345.1_Kribbella_flavida_DSM_17836_strain_DSM_17836	77
GCF_000281175.1_Caldilinea_aerophila_DSM_14535___NBRC_104270_strain_DSM_14535|GCF_000009025.1_Dehalococcoides_mccartyi_CBDB1_strain_CBDB1	77
GCF_000218625.1_Flexistipes_sinusarabici_DSM_4947_strain_DSM_4947|GCF_001886815.1_Caldithrix_abyssi_DSM_13497_strain_LF13	76
GCF_000019965.1_Opitutus_terrae_PB90-1_strain_PB90-1	76
GCF_007747215.1_Planctomycetes_bacterium_ETA_A1_strain_ETA_A1|GCF_003149495.1_Gemmata_obscuriglobus_strain_DSM_5831	76
GCF_000186345.1_Isosphaera_pallida_ATCC_43644_strain_ATCC_43644|GCF_007748055.1_Planctomycetes_bacterium_Pan216_strain_Pan216	76
GCF_007197755.1_Ferrovibrio_sp._K5_strain_K5	76
GCF_001610855.1_Gemmata_sp._SH-PL17_strain_SH-PL17|GCF_003149495.1_Gemmata_obscuriglobus_strain_DSM_5831	75
GCF_000022565.1_Acidobacterium_capsulatum_ATCC_51196_strain_ATCC_51196|GCF_000179915.2_Terriglobus_saanensis_SP1PR4_strain_SP1PR4	75
GCF_001443605.1_Salinivirga_cyanobacteriivorans_strain_L21-Spi-D4|GCF_000224745.1_Rhodothermus_marinus_SG0.5JP17-172_strain_SG0.5JP17-172	74
GCF_000017505.1_Anaeromyxobacter_sp._Fw109-5_strain_Fw109-5|GCF_000022145.1_Anaeromyxobacter_dehalogenans_2CP-1_strain_2CP-1	74
GCF_000695095.2_Gemmatimonas_phototrophica_strain_AP64	73
GCF_002007645.1_Phycisphaerae_bacterium_ST-NAGAB-D1_strain_ST-NAGAB-D1|GCF_007753915.1_Phycisphaerae_bacterium_RAS2_strain_RAS2	73
GCF_000015305.1_Mycolicibacterium_vanbaalenii_PYR-1_strain_PYR-1	72
GCF_007748075.1_Planctomycetes_bacterium_Pan265_strain_Pan265	72
GCF_000284115.1_Phycisphaera_mikurensis_NBRC_102666_strain_NBRC_102666|GCF_007748055.1_Planctomycetes_bacterium_Pan216_strain_Pan216	72
GCF_002355835.1_Candidatus_Endomicrobium_trichonymphae|GCF_001027545.1_Endomicrobium_proavitum_strain_Rsa215	72
GCF_001263175.1_Vulgatibacter_incomptus_strain_DSM_27710	72
GCF_000226315.1_Micavibrio_aeruginosavorus_ARL-13_strain_ARL-13|GCF_001856665.1_Rhodobacter_sp._LPB0142_strain_LPB0142	71
GCF_005083985.2_Cetia_pacifica_strain_TB6|GCF_000010325.1_Nitratiruptor_sp._SB155-2_strain_SB155-2	71
GCF_000218625.1_Flexistipes_sinusarabici_DSM_4947_strain_DSM_4947|GCF_000183405.1_Calditerrivibrio_nitroreducens_DSM_19672_strain_DSM_19672	70
GCF_000025005.1_Thermobaculum_terrenum_ATCC_BAA-798_strain_ATCC_BAA-798|GCF_000024985.1_Sphaerobacter_thermophilus_DSM_20745_strain_DSM_20745	70
GCF_007747655.1_Planctomycetes_bacterium_ETA_A8_strain_ETA_A8	69
GCF_000266945.1_Desulfomonile_tiedjei_DSM_6799_strain_DSM_6799	69
GCF_002116905.1_Rhizobacter_gummiphilus_strain_NS21|GCF_000015725.1_Methylibium_petroleiphilum_PM1_strain_PM1	69
GCF_008087665.1_Mariniblastus_fucicola_strain_FC18	68
GCF_002752655.1_Methylosinus_trichosporium_OB3b_strain_OB3b	68
GCF_000010305.1_Gemmatimonas_aurantiaca_T-27_strain_T-27	67
GCF_000021685.1_Thermomicrobium_roseum_DSM_5159_strain_DSM_5159|GCF_000024985.1_Sphaerobacter_thermophilus_DSM_20745_strain_DSM_20745	67
GCF_000025265.1_Conexibacter_woesei_DSM_14684_strain_DSM_14684|GCF_004208415.1_Ktedonobacterales_bacterium_SCAWS-G2_strain_SCAWS-G2	67
GCF_000092785.1_Waddlia_chondrophila_WSU_86-1044_strain_WSU_86-1044|GCF_000470805.1_Chlamydia_pecorum_W73_strain_W73	67
GCF_000017265.1_Phenylobacterium_zucineum_HLK1_strain_HLK1	67
GCF_900465355.1_Candidatus_Bipolaricaulis_anaerobius	66
GCF_005083985.2_Cetia_pacifica_strain_TB6|GCF_000517565.1_Desulfurella_acetivorans_A63_strain_A63	66
GCF_001447885.1_Candidatus_Nasuia_deltocephalinicola_strain_PUNC|GCF_000442605.1_Candidatus_Nasuia_deltocephalinicola_str._NAS-ALF_strain_ALF	66
GCF_002007645.1_Phycisphaerae_bacterium_ST-NAGAB-D1_strain_ST-NAGAB-D1	65
GCF_000284315.1_Leptospirillum_ferrooxidans_C2-3_strain_C2-3|GCF_000299235.1_Leptospirillum_ferriphilum_ML-04_strain_ML-04	65
GCF_000194135.1_Hippea_maritima_DSM_10411_strain_DSM_10411|GCF_000517565.1_Desulfurella_acetivorans_A63_strain_A63	65
GCF_007874125.1_Noviherbaspirillum_sp._UKPF54_strain_UKPF54|GCF_000198775.1_Paraburkholderia_rhizoxinica_HKI_454_strain_HKI_454	65
GCF_002284915.1_Actinobacteria_bacterium_IMCC26077_strain_IMCC26077|GCF_002287885.2_Candidatus_Nanopelagicus_limnes	64
GCF_000284415.1_Pararhodospirillum_photometricum_DSM_122_strain_DSM_122|GCF_000013085.1_Rhodospirillum_rubrum_ATCC_11170_strain_ATCC_11170	63
GCF_003071365.1_Methyloceanibacter_sp._wino2_strain_wino2|GCF_000828475.1_Methyloceanibacter_caenitepidi_strain_Gela4	63
GCF_002117145.1_Candidatus_Nucleicultrix_amoebiphila_FS5_strain_FS5	63
GCF_001017435.1_Polyangium_brachysporum_strain_DSM_7029|GCF_000015725.1_Methylibium_petroleiphilum_PM1_strain_PM1	63
GCF_001713355.1_Methyloversatilis_sp._RAC08_strain_RAC08|GCF_000828635.1_Sulfuritalea_hydrogenivorans_sk43H_strain_DSM_22779	63
GCF_001610855.1_Gemmata_sp._SH-PL17_strain_SH-PL17	62
GCF_004135755.1_Sorangium_cellulosum_strain_So_ce836	61
GCF_000009905.1_Symbiobacterium_thermophilum_IAM_14863_strain_IAM14863	60
GCF_000015265.1_Nocardioides_sp._JS614_strain_JS614|GCF_004014875.1_Nocardioides_sp._HY056_strain_HY056	60
GCF_000265425.1_Terriglobus_roseus_DSM_18391_strain_DSM_18391|GCF_000179915.2_Terriglobus_saanensis_SP1PR4_strain_SP1PR4	60
GCF_008728855.1_Rhodospirillaceae_bacterium_R5913_strain_R5913	60
GCF_000024025.1_Catenulispora_acidiphila_DSM_44928_strain_DSM_44928	58
GCF_000237145.1_Actinoplanes_sp._SE50/110_strain_SE50/110|GCF_003612775.1_Micromonospora_tulbaghiae_strain_CNY-010	57
GCF_000020625.1_Prosthecochloris_aestuarii_DSM_271_strain_DSM_271|GCF_000258405.1_Ignavibacterium_album_JCM_16511_strain_JCM_16511	57
GCF_008087665.1_Mariniblastus_fucicola_strain_FC18|GCF_007748115.1_Planctomycetes_bacterium_Pan97_strain_Pan97	57
GCF_000827125.1_Geoalkalibacter_subterraneus_strain_Red1|GCF_001278055.1_Desulfuromonas_soudanensis_strain_WTL	57
GCF_000317305.3_Mycolicibacterium_neoaurum_VKM_Ac-1815D_strain_VKM_Ac-1815D	56
GCF_000013405.1_Syntrophus_aciditrophicus_SB_strain_SB	56
GCF_003015185.1_Ahniella_affigens_strain_D13	56
GCF_000019365.1_Methylobacterium_sp._4-46_strain_4-46	56
GCF_003408515.1_Micromonospora_sp._B006_strain_B006	55
GCF_900066015.1_Candidatus_Promineofilum_breve_strain_Cfx-K|GCF_900184705.1_Brevefilum_fermentans	55
GCF_003668995.1_Flavobacterium_sp._140616W15	55
GCF_001659705.1_Arachidicoccus_sp._BS20_strain_BS20|GCF_007970805.1_Flavisolibacter_ginsenosidimutans_strain_Gsoil_636	55
GCF_008728835.1_Rhodospirillaceae_bacterium_R5959_strain_R5959	55
GCF_000299095.1_alpha_proteobacterium_HIMB5_strain_HIMB5|GCF_002688585.1_Candidatus_Fonsibacter_ubiquis	54
GCF_000024025.1_Catenulispora_acidiphila_DSM_44928_strain_DSM_44928|GCF_000284015.1_Blastococcus_saxobsidens_DD2_strain_DD2	54
GCF_008761635.1_Nocardioides_sp._SB3-45_strain_SB3-45	54
GCF_000317835.1_Deinococcus_peraridilitoris_DSM_19664_strain_DSM_19664|GCF_004208415.1_Ktedonobacterales_bacterium_SCAWS-G2_strain_SCAWS-G2	54
GCF_000597885.1_Flammeovirgaceae_bacterium_311_strain_311	54
GCF_001886815.1_Caldithrix_abyssi_DSM_13497_strain_LF13	54
GCF_000092105.1_Planctopirus_limnophila_DSM_3776_strain_DSM_3776	54
GCF_002950945.1_Sorangium_cellulosum_strain_So_ce26	54
GCF_007998985.1_Sphingomonas_sp._AE3_strain_AE3	53
GCF_000020945.1_Coprothermobacter_proteolyticus_DSM_5265_strain_DSM_5265	53
GCF_000020145.1_Elusimicrobium_minutum_Pei191_strain_Pei191|GCF_000179915.2_Terriglobus_saanensis_SP1PR4_strain_SP1PR4	53
GCF_004801255.1_Desulfovibrio_desulfuricans_strain_IC1	53
GCF_002305875.1_Cystobacter_fuscus_strain_DSM_52655|GCF_000012685.1_Myxococcus_xanthus_DK_1622_strain_DK_1622	53
GCF_001713355.1_Methyloversatilis_sp._RAC08_strain_RAC08	53
GCF_003130795.1_Azospirillum_sp._CFH_70021_strain_CFH_70021|GCF_003568845.1_Indioceanicola_profundi_strain_SCSIO_08040	53
GCF_000284275.1_Bradyrhizobium_sp._S23321_strain_S23321	53
GCF_000017305.1_Kineococcus_radiotolerans_SRS30216___ATCC_BAA-149_strain_SRS30216|GCF_001042695.1_Scardovia_inopinata_JCM_12537_strain_JCM_12537	52
GCF_000183425.1_Marivirga_tractuosa_DSM_4126_strain_DSM_4126	52
GCF_000178975.2_Granulicella_tundricola_MP5ACTX9_strain_MP5ACTX9	52
GCF_000019785.1_Leptothrix_cholodnii_SP-6_strain_SP-6|GCF_000284255.1_Rubrivivax_gelatinosus_IL144_strain_IL144	52
GCF_000013885.1_Nitrobacter_hamburgensis_X14_strain_X14	52
GCF_003966715.1_Blastochloris_sp._GI_strain_GI|GCF_001579845.1_Rhodoplanes_sp._Z2-YC6860_strain_YC6860	52
GCF_007559025.1_Tomitella_sp._HY188_strain_HY188|GCF_000092225.1_Tsukamurella_paurometabola_DSM_20162_strain_DSM_20162	51
GCF_000024345.1_Kribbella_flavida_DSM_17836_strain_DSM_17836	51
GCF_000317835.1_Deinococcus_peraridilitoris_DSM_19664_strain_DSM_19664|GCF_000166335.1_Caldicellulosiruptor_owensensis_OL_strain_OL	50
GCF_000024225.1_Atopobium_parvulum_DSM_20469_strain_DSM_20469	50
GCF_004322855.1_Egibacter_rhizosphaerae_strain_EGI_80759	50
GCF_000284115.1_Phycisphaera_mikurensis_NBRC_102666_strain_NBRC_102666	50
GCF_008087625.1_Aquisphaera_giovannonii_strain_OJF2	50
GCF_902459485.1_Aquicella_siphonis_strain_SGT-108|GCF_003966755.1_Candidatus_Rickettsiella_viridis_strain_Ap-RA04	50
GCF_000012865.1_Carboxydothermus_hydrogenoformans_Z-2901_strain_Z-2901	49
GCF_000179915.2_Terriglobus_saanensis_SP1PR4_strain_SP1PR4	49
GCF_000317835.1_Deinococcus_peraridilitoris_DSM_19664_strain_DSM_19664|GCF_000092125.1_Meiothermus_silvanus_DSM_9946_strain_DSM_9946	48
GCF_000024005.1_Chitinophaga_pinensis_DSM_2588_strain_DSM_2588	48
GCF_000024665.1_Fibrobacter_succinogenes_subsp._succinogenes_S85_strain_S85|GCF_001886815.1_Caldithrix_abyssi_DSM_13497_strain_LF13	48
GCF_002157145.1_Acidovorax_carolinensis_strain_NA3	48
GCF_002119765.1_Pseudorhodoplanes_sinuspersici_strain_RIPI110	48
GCF_001717545.1_Anaerolineaceae_bacterium_oral_taxon_439_strain_W11661|GCF_900184705.1_Brevefilum_fermentans	47
GCF_900169565.1_Nitrospira_japonica	47
GCF_001713355.1_Methyloversatilis_sp._RAC08_strain_RAC08|GCF_001953215.1_Betaproteobacteria_bacterium_GR16-43_strain_GR16-43	47
GCF_000218625.1_Flexistipes_sinusarabici_DSM_4947_strain_DSM_4947|GCF_004208415.1_Ktedonobacterales_bacterium_SCAWS-G2_strain_SCAWS-G2	46
GCF_000344805.1_Bradyrhizobium_oligotrophicum_S58_strain_S58	46
GCF_000503895.1_Hyphomicrobium_nitrativorans_NL23_strain_NL23	45
GCF_000742835.1_Candidatus_Paracaedibacter_acanthamoebae|GCF_002117145.1_Candidatus_Nucleicultrix_amoebiphila_FS5_strain_FS5	45
GCF_000166135.1_Frankia_inefficax_strain_EuI1c	45
GCF_000092845.1_Brachyspira_murdochii_DSM_12563_strain_DSM_12563|GCF_000223215.1_Brachyspira_intermedia_PWS/A_strain_PWS/A	45
GCF_002557795.1_Chitinophaga_caeni_strain_13|GCF_007970805.1_Flavisolibacter_ginsenosidimutans_strain_Gsoil_636	45
GCF_003491425.1_Salinibacter_ruber_strain_M1|GCF_000224745.1_Rhodothermus_marinus_SG0.5JP17-172_strain_SG0.5JP17-172	45
GCF_000025185.1_Pirellula_staleyi_DSM_6068_strain_DSM_6068	45
GCF_900169565.1_Nitrospira_japonica|GCF_000299235.1_Leptospirillum_ferriphilum_ML-04_strain_ML-04	45
GCF_001887775.1_Pelobacter_sp._SFB93_strain_SFB93	45
GCF_004323595.1_Sterolibacteriaceae_bacterium_M52_strain_M52	45
GCF_000024465.1_Candidatus_Puniceispirillum_marinum_IMCC1322_strain_IMCC1322	45
GCF_003264115.1_Erythrobacter_sp._KY5_strain_KY5|GCF_003355455.1_Erythrobacter_sp._YH-07_strain_YH-07	44
GCF_005490785.1_Brachybacterium_sp._SGAir0954_strain_SGAir0954|GCF_001042695.1_Scardovia_inopinata_JCM_12537_strain_JCM_12537	44
GCF_000246855.1_Niastella_koreensis_GR20-10_strain_GR20-10|GCF_007970805.1_Flavisolibacter_ginsenosidimutans_strain_Gsoil_636	44
GCF_001443605.1_Salinivirga_cyanobacteriivorans_strain_L21-Spi-D4|GCF_000250635.1_Saprospira_grandis_str._Lewin_strain_Lewin	44
GCF_001443605.1_Salinivirga_cyanobacteriivorans_strain_L21-Spi-D4|GCF_003353065.1_Candidatus_Cyclonatronum_proteinivorum_strain_Omega	44
GCF_001017655.1_Kiritimatiella_glycovorans_strain_L21-Fru-AB	44
GCF_000972765.1_Verrucomicrobia_bacterium_IMCC26134_strain_IMCC26134	44
GCF_003966755.1_Candidatus_Rickettsiella_viridis_strain_Ap-RA04	44
GCF_001447885.1_Candidatus_Nasuia_deltocephalinicola_strain_PUNC|GCF_000219195.1_Candidatus_Tremblaya_princeps_PCIT_strain_PCIT	44
GCF_000264455.2_Tistrella_mobilis_KA081020-065_strain_KA081020-065	43
GCF_006007965.1_Nocardioides_sp._dk3136_strain_dk3136	43
GCF_000020045.1_Paraburkholderia_phymatum_STM815_strain_STM815	43
GCF_000025705.1_Sideroxydans_lithotrophicus_ES-1_strain_ES-1	43
GCF_000513295.1_Magnetospirillum_gryphiswaldense_MSR-1_v2_strain_MSR-1|GCF_001511835.1_Magnetospirillum_sp._XM-1	43
GCF_900637135.1_Mycolicibacterium_flavescens_strain_NCTC10271	42
GCF_007751035.1_Planctomycetes_bacterium_Pla85_3_4_strain_Pla85_3_4	42
GCF_000025185.1_Pirellula_staleyi_DSM_6068_strain_DSM_6068|GCF_007741515.1_Planctomycetes_bacterium_HG15A2_strain_HG15A2	42
GCF_007747995.1_Planctomycetes_bacterium_Mal52_strain_Mal52|GCF_000165715.2_Rubinisphaera_brasiliensis_DSM_5305_strain_DSM_5305	42
GCF_008033135.1_Chitinolyticbacter_meiyuanensis_strain_SYBC-H1|GCF_003952345.1_Iodobacter_sp._H11R3_strain_H11R3	42
GCF_005849285.1_Emcibacter_sp._MEBiC09520_strain_MEBiC09520|GCF_006385135.1_Emcibacter_congregatus_strain_ZYLT	41
GCF_000305935.1_Thermacetogenium_phaeum_DSM_12270_strain_DSM_12270|GCF_000012865.1_Carboxydothermus_hydrogenoformans_Z-2901_strain_Z-2901	41
GCF_007641255.1_Sporomusa_termitida_strain_DSM_4440|GCF_000284095.1_Selenomonas_ruminantium_subsp._lactilytica_TAM6421_strain_TAM6421	41
GCF_001688765.2_Akkermansia_muciniphila_strain_YL44	41
GCF_002277955.1_Thermogutta_terrifontis_strain_R1|GCF_008254045.1_Gemmataceae_bacterium_PX52_strain_PX52	41
GCF_000177635.2_Desulfurispirillum_indicum_S5_strain_S5	40
GCF_000017805.1_Roseiflexus_castenholzii_DSM_13941_strain_DSM_13941|GCF_000016665.1_Roseiflexus_sp._RS-1_strain_RS-1	40
GCF_005166025.1_Fabibacter_pacificus_strain_9dcg1	40
GCF_000212735.1_Haliscomenobacter_hydrossis_DSM_1100_strain_DSM_1100	40
GCF_007750855.1_Planctomycetes_bacterium_Pla175_strain_Pla175|GCF_007741515.1_Planctomycetes_bacterium_HG15A2_strain_HG15A2	40
GCF_000017565.1_Parvibaculum_lavamentivorans_DS-1_strain_DS-1|GCF_000152825.2_Parvularcula_bermudensis_HTCC2503_strain_HTCC2503	39
GCF_000305935.1_Thermacetogenium_phaeum_DSM_12270_strain_DSM_12270	39
GCF_000266885.1_Turneriella_parva_DSM_21527_strain_DSM_21527	39
GCF_000014145.1_Cytophaga_hutchinsonii_ATCC_33406_strain_ATCC_33406	39
GCF_001746835.1_Lacunisphaera_limnophila_strain_IG16b|GCF_000019965.1_Opitutus_terrae_PB90-1_strain_PB90-1	39
GCF_007750655.1_Planctomycetes_bacterium_Pla163_strain_Pla163|GCF_007748055.1_Planctomycetes_bacterium_Pan216_strain_Pan216	39
GCF_003612895.1_Halobacteriovorax_sp._BALOs_7_strain_BALOs_7|GCF_000018405.1_Desulfococcus_oleovorans_Hxd3_strain_Hxd3	39
GCF_002795825.1_Mariprofundus_ferrinatatus_strain_CP-8|GCF_002795805.1_Mariprofundus_aestuarium_strain_CP-5	39
GCF_007874125.1_Noviherbaspirillum_sp._UKPF54_strain_UKPF54|GCF_001953215.1_Betaproteobacteria_bacterium_GR16-43_strain_GR16-43	39
GCF_000020965.1_Dictyoglomus_thermophilum_H-6-12_strain_H-6-12__ATCC_35947|GCF_000021645.1_Dictyoglomus_turgidum_DSM_6724_strain_DSM_6724	38
GCF_000024365.1_Nakamurella_multipartita_DSM_44233_strain_DSM_44233|GCF_000024345.1_Kribbella_flavida_DSM_17836_strain_DSM_17836	38
GCF_000281175.1_Caldilinea_aerophila_DSM_14535___NBRC_104270_strain_DSM_14535|GCF_900184705.1_Brevefilum_fermentans	38
GCF_003325355.1_Runella_sp._HYN0085_strain_HYN0085	38
GCF_000186345.1_Isosphaera_pallida_ATCC_43644_strain_ATCC_43644|GCF_008087625.1_Aquisphaera_giovannonii_strain_OJF2	38
GCF_000828475.1_Methyloceanibacter_caenitepidi_strain_Gela4	37
GCF_000085865.1_Mycoplasma_hominis_ATCC_23114_strain_ATCC_23114|GCF_000328725.1_Mycoplasma_cynos_C142_strain_C142	37
GCF_000306785.1_Modestobacter_marinus_strain_BC501	37
GCF_000024365.1_Nakamurella_multipartita_DSM_44233_strain_DSM_44233|GCF_000284015.1_Blastococcus_saxobsidens_DD2_strain_DD2	37
GCF_000014145.1_Cytophaga_hutchinsonii_ATCC_33406_strain_ATCC_33406|GCF_005166025.1_Fabibacter_pacificus_strain_9dcg1	37
GCF_902167295.1_Chitinophaga_pinensis|GCF_000024005.1_Chitinophaga_pinensis_DSM_2588_strain_DSM_2588	37
GCF_001659705.1_Arachidicoccus_sp._BS20_strain_BS20|GCF_000250635.1_Saprospira_grandis_str._Lewin_strain_Lewin	37
GCF_000242935.2_Opitutaceae_bacterium_TAV5_strain_TAV5|GCF_000972765.1_Verrucomicrobia_bacterium_IMCC26134_strain_IMCC26134	37
GCF_007748115.1_Planctomycetes_bacterium_Pan97_strain_Pan97	37
GCF_005377625.1_Desulfoglaeba_alkanexedens_ALDC_strain_ALDC	37
GCF_000828975.1_Burkholderiales_bacterium_GJ-E10_strain_GJ-E10|GCF_001688905.2_Burkholderiales_bacterium_YL45_strain_YL45	37
GCF_004323595.1_Sterolibacteriaceae_bacterium_M52_strain_M52|GCF_003966565.1_Sterolibacteriaceae_bacterium_J5B_strain_J5B	37
GCF_000230975.2_Hyphomicrobium_denitrificans_1NES1_strain_1NES1	36
GCF_000192745.1_Polymorphum_gilvum_SL003B-26A1_strain_SL003B-26A1|GCF_001999245.1_Labrenzia_aggregata_strain_RMAR6-6	36
GCF_002952755.1_Candidatus_Saccharibacteria_bacterium_YM_S32_TM7_50_20_strain_YM_S32_TM7_50_20|GCF_002761215.1_Candidatus_Gracilibacteria_bacterium_HOT-871_strain_HOT-871	36
GCF_000019165.1_Heliobacterium_modesticaldum_Ice1_strain_Ice1__ATCC_51547	36
GCF_000017685.1_Leptospira_biflexa_serovar_Patoc_strain__Patoc_1__Paris___strain_Patoc_1__Paris_|GCF_001444465.1_Leptospira_borgpetersenii_serovar_Ballum_strain_56604	36
GCF_000025185.1_Pirellula_staleyi_DSM_6068_strain_DSM_6068|GCF_001610875.1_Pirellula_sp._SH-Sr6A_strain_SH-Sr6A	36
GCF_002277955.1_Thermogutta_terrifontis_strain_R1|GCF_007741515.1_Planctomycetes_bacterium_HG15A2_strain_HG15A2	36
GCF_008330225.1_Geobacter_sp._FeAm09_strain_FeAm09	36
GCF_000221025.1_Acidithiobacillus_caldus_SM-1_strain_SM-1|GCF_000020825.1_Acidithiobacillus_ferrooxidans_ATCC_53993_strain_ATCC_53993	36
GCF_000016725.1_Acidiphilium_cryptum_JF-5_strain_JF-5	35
GCF_005697055.1_TM7_phylum_sp._oral_taxon_955_strain_PM004	35
GCF_001547735.1_Thermosulfidibacter_takaii_ABI70S6_strain_ABI70S6	35
GCF_000024385.1_Thermomonospora_curvata_DSM_43183_strain_DSM_43183|GCF_000024345.1_Kribbella_flavida_DSM_17836_strain_DSM_17836	35
GCF_000092845.1_Brachyspira_murdochii_DSM_12563_strain_DSM_12563|GCF_000212415.1_Treponema_brennaborense_DSM_12168_strain_DSM_12168	35
GCF_001644645.1_Flavisolibacter_tropicus_strain_LCS9|GCF_007970805.1_Flavisolibacter_ginsenosidimutans_strain_Gsoil_636	35
GCF_003491425.1_Salinibacter_ruber_strain_M1|GCF_003491185.1_Salinibacter_ruber_strain_P18	35
GCF_007753455.1_Planctomycetes_bacterium_K2D_strain_K2D	35
GCF_900232105.1_Candidatus_Kuenenia_stuttgartiensis|GCF_007748055.1_Planctomycetes_bacterium_Pan216_strain_Pan216	35
GCF_000287275.1_Candidatus_Carsonella_ruddii_HC_isolate_Thao2000_strain_HC|GCF_000010365.1_Candidatus_Carsonella_ruddii_PV_strain_PV	35
GCF_001697225.1_Immundisolibacter_cernigliae_strain_TR3.2|GCF_900637305.1_Cardiobacterium_hominis_strain_NCTC10426	35
GCF_000730165.1_Nitrospirillum_amazonense_CBAmc_strain_CBAmC	35
GCF_002276165.1_Bacillus_kochii_strain_BDGP4	34
GCF_000494755.1_Actinoplanes_friuliensis_DSM_7358_strain_DSM_7358	34
GCF_000214155.1_Mycolicibacter_sinensis_strain_JDM601	34
GCF_001717545.1_Anaerolineaceae_bacterium_oral_taxon_439_strain_W11661	34
GCF_003076475.1_Flavobacterium_kingsejongi_strain_WV39	34
GCF_000020625.1_Prosthecochloris_aestuarii_DSM_271_strain_DSM_271|GCF_001886815.1_Caldithrix_abyssi_DSM_13497_strain_LF13	34
GCF_000025185.1_Pirellula_staleyi_DSM_6068_strain_DSM_6068|GCF_007747655.1_Planctomycetes_bacterium_ETA_A8_strain_ETA_A8	34
GCF_007993755.1_Bradymonadales_bacterium_V1718_strain_V1718	34
GCF_001263175.1_Vulgatibacter_incomptus_strain_DSM_27710|GCF_000012685.1_Myxococcus_xanthus_DK_1622_strain_DK_1622	34
GCF_003574215.1_Hydrogenophilus_thermoluteolus_strain_TH-1	34
GCF_002951955.1_Vitreoscilla_sp._C1_strain_C1|GCF_002002905.1_Aquaspirillum_sp._LM1_strain_LM1	34
GCF_003967275.1_Sulfuritortus_calidifontis_strain_J1A	34
GCF_003428335.1_Solimonas_sp._K1W22B-7_strain_K1W22B-7|GCF_900637305.1_Cardiobacterium_hominis_strain_NCTC10426	34
GCF_900011245.1_Bradyrhizobium_sp.|GCF_001579845.1_Rhodoplanes_sp._Z2-YC6860_strain_YC6860	34
GCF_003432385.1_Breoghania_sp._L-A4_strain_L-A4	33
GCF_001011155.1_Hoeflea_sp._IMCC20628_strain_IMCC20628|GCF_003432385.1_Breoghania_sp._L-A4_strain_L-A4	33
GCF_000020005.1_Natranaerobius_thermophilus_JW/NM-WN-LF_strain_JW/NM-WN-LF	33
GCF_007750855.1_Planctomycetes_bacterium_Pla175_strain_Pla175	33
GCF_003612895.1_Halobacteriovorax_sp._BALOs_7_strain_BALOs_7|GCF_002872415.1_Bacteriovorax_stolpii_strain_DSM_12778	33
GCF_008329925.1_Sphaerotilus_natans_subsp._sulfidivorans_strain_D-507|GCF_001688905.2_Burkholderiales_bacterium_YL45_strain_YL45	33
GCF_000024385.1_Thermomonospora_curvata_DSM_43183_strain_DSM_43183|GCF_000294515.1_Nocardiopsis_alba_ATCC_BAA-2165_strain_ATCC_BAA-2165	32
GCF_001021385.1_Mycobacterium_sp._EPa45_strain_EPa45|GCF_001307545.1_Mycolicibacterium_fortuitum_strain_CT6	32
GCF_900289045.1_Micropruina_glycogenica	32
GCF_003668995.1_Flavobacterium_sp._140616W15|GCF_001831475.1_Flavobacterium_crassostreae_strain_LPB0076	32
GCF_007970185.1_Pseudobacter_ginsenosidimutans_strain_Gsoil_221|GCF_003555545.1_Pseudoflavitalea_sp._5GH32-13_strain_5GH32-13	32
GCF_007750655.1_Planctomycetes_bacterium_Pla163_strain_Pla163	32
GCF_007751255.1_Planctomycetes_bacterium_Pla86_strain_Pla86	32
GCF_007741515.1_Planctomycetes_bacterium_HG15A2_strain_HG15A2	32
GCF_001983935.1_Fuerstia_marisgermanicae_strain_NH11	32
GCF_001027545.1_Endomicrobium_proavitum_strain_Rsa215	32
GCF_000092785.1_Waddlia_chondrophila_WSU_86-1044_strain_WSU_86-1044|GCF_000299235.1_Leptospirillum_ferriphilum_ML-04_strain_ML-04	32
GCF_006401635.1_Myxococcus_xanthus_strain_KF3.2.8c11	32
GCF_000184745.1_Variovorax_paradoxus_EPS_strain_EPS	32
GCF_000025705.1_Sideroxydans_lithotrophicus_ES-1_strain_ES-1|GCF_001953215.1_Betaproteobacteria_bacterium_GR16-43_strain_GR16-43	32
GCF_003574215.1_Hydrogenophilus_thermoluteolus_strain_TH-1|GCF_001953215.1_Betaproteobacteria_bacterium_GR16-43_strain_GR16-43	32
GCF_000024365.1_Nakamurella_multipartita_DSM_44233_strain_DSM_44233	31
GCF_000270245.1_Microlunatus_phosphovorus_NM-1_strain_NM-1	31
GCF_008033235.1_Anseongella_ginsenosidimutans_strain_Gsoil_524	31
GCF_001499655.1_Candidatus_Protochlamydia_naegleriophila_strain_KNic	31
GCF_000517565.1_Desulfurella_acetivorans_A63_strain_A63	31
GCF_000522985.1_Gemmatirosa_kalamazoonesis_strain_KBS708|GCF_001553625.1_Desulfomicrobium_orale_DSM_12838_strain_DSM_12838	31
GCF_902459485.1_Aquicella_siphonis_strain_SGT-108|GCF_000815025.1_Coxiella_endosymbiont_of_Amblyomma_americanum	31
GCF_003177035.1_Salinisphaera_sp._LB1_strain_LB1|GCF_900637305.1_Cardiobacterium_hominis_strain_NCTC10426	31
GCF_000014865.1_Magnetococcus_marinus_MC-1_strain_MC-1	31
GCF_000011365.1_Bradyrhizobium_diazoefficiens_USDA_110_strain_USDA_110	31
GCF_000981545.1_Candidatus_Filomicrobium_marinum_strain_Y	30
GCF_000212395.1_Thermodesulfobium_narugense_DSM_14796_strain_DSM_14796|GCF_003057965.1_Thermodesulfobium_acidiphilum_strain_3127-1	30
GCF_007833915.1_Micromonospora_sp._HM134_strain_HM134	30
GCF_001302585.1_Kibdelosporangium_phytohabitans_strain_KLBMP1111	30
GCF_000025345.1_Geodermatophilus_obscurus_DSM_43160_strain_DSM_43160	30
GCF_002355595.1_Filimonas_lacunae_strain_NBRC_104114|GCF_007970805.1_Flavisolibacter_ginsenosidimutans_strain_Gsoil_636	30
GCF_004299845.1_Verrucomicrobia_bacterium_S94_strain_S94	30
GCF_001610835.1_Planctomyces_sp._SH-PL14_strain_SH-PL14|GCF_000092105.1_Planctopirus_limnophila_DSM_3776_strain_DSM_3776	30
GCF_000737325.1_Sandaracinus_amylolyticus_strain_DSM_53668|GCF_000024805.1_Haliangium_ochraceum_DSM_14365_strain_DSM_14365	30
GCF_000019785.1_Leptothrix_cholodnii_SP-6_strain_SP-6	30
GCF_004323595.1_Sterolibacteriaceae_bacterium_M52_strain_M52|GCF_000828635.1_Sulfuritalea_hydrogenivorans_sk43H_strain_DSM_22779	30
GCF_001011155.1_Hoeflea_sp._IMCC20628_strain_IMCC20628|GCF_001856665.1_Rhodobacter_sp._LPB0142_strain_LPB0142	29
GCF_004028235.1_Leucobacter_sp._DSM_101948_strain_DSM_101948|GCF_002205495.2_Cryobacterium_sp._LW097_strain_LW097	29
GCF_003353065.1_Candidatus_Cyclonatronum_proteinivorum_strain_Omega	29
GCF_008087665.1_Mariniblastus_fucicola_strain_FC18|GCF_008065135.1_Roseimaritima_ulvae_strain_UC8	29
GCF_002355955.1_Candidatus_Desulfovibrio_trichonymphae_strain_Rs-N31	29
GCF_000022145.1_Anaeromyxobacter_dehalogenans_2CP-1_strain_2CP-1	29
GCF_000974685.2_Ferriphaselus_amnicola_strain_OYT1	29
GCF_003441615.1_Dechloromonas_sp._HYN0024_strain_HYN0024	29
GCF_009363855.1_Microvirga_sp._HR1_strain_HR1	29
GCF_000392435.1_Candidatus_Saccharimonas_aalborgensis	28
GCF_000266925.1_Acetomicrobium_mobile_DSM_13181_strain_DSM_13181	28
GCF_000237305.1_Streptomyces_cattleya_NRRL_8057___DSM_46488_strain_NRRL_8057|GCF_000092385.1_Streptomyces_bingchenggensis_BCW-1_strain_BCW-1	28
GCF_000015045.1_Pelobacter_propionicus_DSM_2379_strain_DSM_2379	28
GCF_003065365.1_Polynucleobacter_difficilis_strain_AM-8B5|GCF_000016345.1_Polynucleobacter_asymbioticus_QLW-P1DMWA-1_strain_QLW-P1DMWA-1	28
GCF_001955715.1_Rhodoferax_saidenbachensis_strain_DSM_22694|GCF_001955695.1_Rhodoferax_koreense_strain_DCY-110	28
GCF_008033135.1_Chitinolyticbacter_meiyuanensis_strain_SYBC-H1|GCF_007431345.1_Chitinimonas_sp._R3-44_strain_R3-44	28
GCF_002868735.1_Niveispirillum_cyanobacteriorum_strain_TH16|GCF_003568845.1_Indioceanicola_profundi_strain_SCSIO_08040	28
GCF_003952365.1_Mesorhizobium_sp._M9A.F.Ca.ET.002.03.1.2_strain_M9A.F.Ca.ET.002.03.1.2	27
GCF_001011155.1_Hoeflea_sp._IMCC20628_strain_IMCC20628|GCF_003063555.1_Aminobacter_sp._MSH1_strain_MSH1	27
GCF_000019165.1_Heliobacterium_modesticaldum_Ice1_strain_Ice1__ATCC_51547|GCF_000021925.1_Desulfitobacterium_hafniense_DCB-2_strain_DCB-2	27
GCF_007362775.1_Microlunatus_sp._KUDC0627_strain_KUDC0627|GCF_004014875.1_Nocardioides_sp._HY056_strain_HY056	27
GCF_000724625.1_Fimbriimonas_ginsengisoli_Gsoil_348_strain_Gsoil_348|GCF_004208415.1_Ktedonobacterales_bacterium_SCAWS-G2_strain_SCAWS-G2	27
GCF_002007065.3_Flavobacterium_sp._KBS0721_strain_KBS0721	27
GCF_000014145.1_Cytophaga_hutchinsonii_ATCC_33406_strain_ATCC_33406|GCF_003589925.1_Chryseolinea_sp._KIS68-18_strain_KIS68-18	27
GCF_001610875.1_Pirellula_sp._SH-Sr6A_strain_SH-Sr6A	27
GCF_007751715.1_Planctomycetes_bacterium_CA51_strain_CA51|GCF_008065135.1_Roseimaritima_ulvae_strain_UC8	27
GCF_000165715.2_Rubinisphaera_brasiliensis_DSM_5305_strain_DSM_5305	27
GCF_000020805.1_Anaeromyxobacter_sp._K_strain_K|GCF_000022145.1_Anaeromyxobacter_dehalogenans_2CP-1_strain_2CP-1	27
GCF_000224005.2_Marichromatium_purpuratum_984_strain_984	27
GCF_000145255.1_Gallionella_capsiferriformans_ES-2_strain_ES-2	27
GCF_000012745.1_Thiobacillus_denitrificans_ATCC_25259_strain_ATCC_25259	27
GCF_004168365.1_Xanthomonadaceae_bacterium_AQ6-296_strain_AQ6-296	27
GCF_009363855.1_Microvirga_sp._HR1_strain_HR1|GCF_003151255.1_Microvirga_sp._17_mud_1-3_strain_17_mud_1-3	27
GCF_002741015.1_Microvirga_ossetica_strain_V5/3M	27
GCF_004135585.1_Sphingosinicella_sp._BN140058_strain_BN140058	26
GCF_000023785.1_Hirschia_baltica_ATCC_49814|GCF_001854405.1_Hyphomonas_sp._Mor2	26
GCF_001717585.1_Selenomonas_sp._oral_taxon_920_strain_W5150|GCF_001189555.1_Selenomonas_sp._oral_taxon_478_strain_F0592	26
GCF_002285795.1_Plantactinospora_sp._KBS50_strain_KBS50	26
GCF_003030385.1_Plantactinospora_sp._BB1_strain_BB1	26
GCF_000982715.1_Rhodococcus_aetherivorans_strain_IcdP1	26
GCF_000247715.1_Gordonia_polyisoprenivorans_VH2_strain_VH2|GCF_009363295.1_Mycobacterium_sp._THAF192_strain_THAF192	26
GCF_000648235.2_Neochlamydia_sp._S13_strain_S13	26
GCF_002310495.1_Nibricoccus_aquaticus_strain_HZ-65|GCF_000019965.1_Opitutus_terrae_PB90-1_strain_PB90-1	26
GCF_007751035.1_Planctomycetes_bacterium_Pla85_3_4_strain_Pla85_3_4|GCF_008065135.1_Roseimaritima_ulvae_strain_UC8	26
GCF_007750395.1_Planctomycetes_bacterium_Pla110_strain_Pla110	26
GCF_007750395.1_Planctomycetes_bacterium_Pla110_strain_Pla110|GCF_008298035.1_Gimesia_maris_strain_DSM_8797	26
GCF_001956985.1_Paludisphaera_borealis_strain_PX4	26
GCF_009002475.1_Planctomycetes_bacterium_SRT547_strain_SRT547|GCF_007748055.1_Planctomycetes_bacterium_Pan216_strain_Pan216	26
GCF_000513475.1_Candidatus_Babela_massiliensis_strain_673862	26
GCF_004295685.1_Silvanigrellales_bacterium_RF1110005_strain_RF1110005|GCF_000014865.1_Magnetococcus_marinus_MC-1_strain_MC-1	26
GCF_000730165.1_Nitrospirillum_amazonense_CBAmc_strain_CBAmC|GCF_003568845.1_Indioceanicola_profundi_strain_SCSIO_08040	26
GCF_006738645.1_Stella_humosa_strain_ATCC_43930|GCF_003568845.1_Indioceanicola_profundi_strain_SCSIO_08040	26
GCF_001741865.1_Bosea_vaviloviae_strain_Vaf18|GCF_002741015.1_Microvirga_ossetica_strain_V5/3M	26
GCF_003008515.1_Phreatobacter_cathodiphilus_strain_S-12|GCF_001579845.1_Rhodoplanes_sp._Z2-YC6860_strain_YC6860	26
GCF_001402915.1_Devosia_sp._A16_strain_A16|GCF_008000755.1_Youhaiella_tibetensis_strain_fig4	25
GCF_004295685.1_Silvanigrellales_bacterium_RF1110005_strain_RF1110005	25
GCF_002998295.1_Fastidiosipila_sanguinis_strain_CCUG_47711	25
GCF_000014725.1_Syntrophomonas_wolfei_subsp._wolfei_str._Goettingen_G311_strain_Goettingen_G311|GCF_900604345.1_Christensenella_sp._Marseille-P3954_strain_Marseille-P3954	25
GCF_000389965.1_Actinoplanes_sp._N902-109_strain_N902-109	25
GCF_002263515.1_Actinopolyspora_erythraea_strain_YIM_90600	25
GCF_003966975.1_Pelolinea_submarina_strain_MO-CFX1	25
GCF_000208385.1_Sphaerochaeta_coccoides_DSM_17374_strain_DSM_17374|GCF_000212415.1_Treponema_brennaborense_DSM_12168_strain_DSM_12168	25
GCF_902167295.1_Chitinophaga_pinensis	25
GCF_001458695.1_Candidatus_Nitrospira_inopinata	25
GCF_003574175.1_Geobacter_sulfurreducens_strain_YM18	25
GCF_003428335.1_Solimonas_sp._K1W22B-7_strain_K1W22B-7|GCF_001579945.1_Steroidobacter_denitrificans_strain_DSM_18526	25
GCF_001017435.1_Polyangium_brachysporum_strain_DSM_7029	25
GCF_000341355.1_Bartonella_australis_Aust/NH1_strain_Aust/NH1	24
GCF_003071365.1_Methyloceanibacter_sp._wino2_strain_wino2	24
GCF_000013025.1_Hyphomonas_neptunium_ATCC_15444_strain_ATCC_15444|GCF_001854405.1_Hyphomonas_sp._Mor2	24
GCF_002754815.1_Roseomonas_sp._FDAARGOS_362_strain_FDAARGOS_362|GCF_003352165.1_Acidibrevibacterium_fodinaquatile_strain_G45-3	24
GCF_000283575.1_Oscillibacter_valericigenes_Sjm18-20_strain_Sjm18-20|GCF_008727735.1_Flintibacter_sp._KGMB00164_strain_KGMB00164	24
GCF_000017805.1_Roseiflexus_castenholzii_DSM_13941_strain_DSM_13941	24
GCF_000266885.1_Turneriella_parva_DSM_21527_strain_DSM_21527|GCF_000212415.1_Treponema_brennaborense_DSM_12168_strain_DSM_12168	24
GCF_000020625.1_Prosthecochloris_aestuarii_DSM_271_strain_DSM_271|GCF_000020525.1_Chloroherpeton_thalassium_ATCC_35110_strain_ATCC_35110	24
GCF_001443605.1_Salinivirga_cyanobacteriivorans_strain_L21-Spi-D4|GCF_001590605.1_Pedobacter_cryoconitis_strain_PAMC_27485	24
GCF_001273775.1_Nitrospira_moscoviensis_strain_NSP_M-1	24
GCF_000522985.1_Gemmatirosa_kalamazoonesis_strain_KBS708|GCF_003366055.1_Candidatus_Dependentiae_bacterium__ex_Spumella_elongata_CCAP_955/1__strain_SeV1	24
GCF_000143965.1_Desulfarculus_baarsii_DSM_2075_strain_DSM_2075|GCF_005377625.1_Desulfoglaeba_alkanexedens_ALDC_strain_ALDC	24
GCF_003233695.1_Lysobacter_maris_strain_HZ9B|GCF_006547045.1_Lysobacter_sp._SJ-36_strain_SJ-36	24
GCF_001402875.1_Blastochloris_viridis_strain_ATCC_19567	24
GCF_001741865.1_Bosea_vaviloviae_strain_Vaf18|GCF_008253865.1_Bosea_sp._F3-2_strain_F3-2	24
GCF_000017565.1_Parvibaculum_lavamentivorans_DS-1_strain_DS-1|GCF_003330885.1_Rhodobiaceae_bacterium_strain_SMS8	23
GCF_000024385.1_Thermomonospora_curvata_DSM_43183_strain_DSM_43183	23
GCF_002157835.1_Mycobacterium_dioxanotrophicus_strain_PH-06	23
GCF_000024925.1_Sanguibacter_keddieii_DSM_10542_strain_DSM_10542	23
GCF_006494775.1_Nocardioides_humi_strain_DCY24	23
GCF_003097535.1_Flavobacterium_pallidum_strain_HYN0049|GCF_003312915.1_Flavobacterium_sp._HYN0086_strain_HYN0086	23
GCF_000237205.1_Simkania_negevensis_Z_strain_Z	23
GCF_003149495.1_Gemmata_obscuriglobus_strain_DSM_5831	23
GCF_003258315.1_Bradymonas_sediminis_strain_FA350	23
GCF_008330225.1_Geobacter_sp._FeAm09_strain_FeAm09|GCF_000015045.1_Pelobacter_propionicus_DSM_2379_strain_DSM_2379	23
GCF_000017505.1_Anaeromyxobacter_sp._Fw109-5_strain_Fw109-5	23
GCF_003100395.1_Aquabacterium_olei_strain_NBRC_110486	23
GCF_000355765.4_Nitrosospira_lacus_strain_APG3	23
GCF_007197755.1_Ferrovibrio_sp._K5_strain_K5|GCF_001511835.1_Magnetospirillum_sp._XM-1	23
GCF_000017265.1_Phenylobacterium_zucineum_HLK1_strain_HLK1|GCF_004102925.1_Brevundimonas_diminuta_strain_ATCC_B__19146	23
GCF_000018425.1_Candidatus_Desulforudis_audaxviator_MP104C_strain_MP104C|GCF_000024605.1_Ammonifex_degensii_KC4_strain_KC4	22
GCF_000582535.1_Candidatus_Hepatoplasma_crinochetorum_Av_strain_Av	22
GCF_008824145.1_Actinomadura_sp._WMMB499_strain_WMMB499	22
GCF_900637085.1_Mycolicibacterium_phlei_strain_NCTC8151|GCF_000069185.1_Mycobacteroides_abscessus	22
GCF_000159155.2_Gardnerella_vaginalis_ATCC_14019_strain_ATCC_14019|GCF_001042695.1_Scardovia_inopinata_JCM_12537_strain_JCM_12537	22
GCF_000025345.1_Geodermatophilus_obscurus_DSM_43160_strain_DSM_43160|GCF_000284015.1_Blastococcus_saxobsidens_DD2_strain_DD2	22
GCF_006494815.1_Nocardioides_sp._KUDC_5002_strain_KUDC_5002	22
GCF_003710085.1_Nocardioides_sp._603_strain_603	22
GCF_000265385.1_Aequorivita_sublithincola_DSM_14238_strain_DSM_14238|GCF_002966125.1_Aureitalea_sp._RR4-38_strain_RR4-38	22
GCF_000092785.1_Waddlia_chondrophila_WSU_86-1044_strain_WSU_86-1044	22
GCF_000242935.2_Opitutaceae_bacterium_TAV5_strain_TAV5	22
GCF_000178955.2_Granulicella_mallensis_MP5ACTX8_strain_MP5ACTX8	22
GCF_003366055.1_Candidatus_Dependentiae_bacterium__ex_Spumella_elongata_CCAP_955/1__strain_SeV1	22
GCF_000827125.1_Geoalkalibacter_subterraneus_strain_Red1|GCF_000015045.1_Pelobacter_propionicus_DSM_2379_strain_DSM_2379	22
GCF_003428335.1_Solimonas_sp._K1W22B-7_strain_K1W22B-7	22
GCF_008329925.1_Sphaerotilus_natans_subsp._sulfidivorans_strain_D-507|GCF_001580455.1_Ramlibacter_tataouinensis_strain_5-10	22
GCF_000355765.4_Nitrosospira_lacus_strain_APG3|GCF_001007935.1_Nitrosomonas_communis_strain_Nm2	22
GCF_008033135.1_Chitinolyticbacter_meiyuanensis_strain_SYBC-H1|GCF_002002905.1_Aquaspirillum_sp._LM1_strain_LM1	22
GCF_001051995.2_Thauera_humireducens_strain_SgZ-1	22
GCF_003967035.1_Rhodanobacteraceae_bacterium_Dysh456_strain_Dysh456	22
GCF_001753245.1_Acidihalobacter_prosperus_strain_F5|GCF_900637305.1_Cardiobacterium_hominis_strain_NCTC10426	22
GCF_002749615.1_Caulobacter_mirabilis_strain_FWC_38	22
GCF_003966715.1_Blastochloris_sp._GI_strain_GI|GCF_001402875.1_Blastochloris_viridis_strain_ATCC_19567	22
GCF_002600635.1_Rhizobium_sp._ACO-34A_strain_ACO-34A|GCF_002810325.1_Bartonella_sp._1-1C	21
GCF_000092425.1_Truepera_radiovictrix_DSM_17093_strain_DSM_17093	21
GCF_004634385.1_Thermaerobacter_sp._FW80_strain_FW80|GCF_000184705.1_Thermaerobacter_marianensis_DSM_12885_strain_DSM_12885	21
GCF_001975685.1_Jeotgalibaca_sp._PTS2502_strain_PTS2502|GCF_009184705.1_Lactobacillus_mali_strain_LM596	21
GCF_001561955.1_Anaerotignum_propionicum_DSM_1682_strain_X2|GCF_900683775.1_Eubacterium_limosum	21
GCF_000494755.1_Actinoplanes_friuliensis_DSM_7358_strain_DSM_7358|GCF_003612775.1_Micromonospora_tulbaghiae_strain_CNY-010	21
GCF_001509405.1_Aeromicrobium_erythreum_strain_AR18|GCF_003065605.1_Aeromicrobium_sp._592_strain_592	21
GCF_000019665.1_Methylacidiphilum_infernorum_V4_strain_V4	21
GCF_000196815.1_Nitrospira_defluvii	21
GCF_002208115.1_Bdellovibrio_bacteriovorus_strain_SSB218315	21
GCF_004295685.1_Silvanigrellales_bacterium_RF1110005_strain_RF1110005|GCF_000018405.1_Desulfococcus_oleovorans_Hxd3_strain_Hxd3	21
GCF_001305575.2_Beggiatoa_leptomitoformis_strain_D-402	21
GCF_001677435.1_Woeseia_oceani_strain_XK5	21
GCF_008329925.1_Sphaerotilus_natans_subsp._sulfidivorans_strain_D-507|GCF_000284255.1_Rubrivivax_gelatinosus_IL144_strain_IL144	21
GCF_000319385.1_Candidatus_Endolissoclinum_faulkneri_L2_strain_L2|GCF_000510265.1_Candidatus_Endolissoclinum_faulkneri_L5_strain_L5	21
GCF_000022085.1_Methylobacterium_nodulans_ORS_2060_strain_ORS_2060	21
GCF_000284375.1_Bradyrhizobium_japonicum_USDA_6_strain_USDA_6	21
GCF_003952465.1_Mesorhizobium_sp._M1B.F.Ca.ET.045.04.1.1_strain_M1B.F.Ca.ET.045.04.1.1	20
GCF_000730245.1_endosymbiont_of_Acanthamoeba_sp._UWC8|GCF_003072485.1_Candidatus_Fokinia_solitaria	20
GCF_000092125.1_Meiothermus_silvanus_DSM_9946_strain_DSM_9946	20
GCF_000166135.1_Frankia_inefficax_strain_EuI1c|GCF_000013345.1_Frankia_casuarinae_strain_CcI3	20
GCF_008704515.1_Streptomyces_viridosporus_T7A_strain_ATCC_39115	20
GCF_000014145.1_Cytophaga_hutchinsonii_ATCC_33406_strain_ATCC_33406|GCF_003574965.1_Hymenobacter_sp._sh-6_strain_sh-6	20
GCF_003612895.1_Halobacteriovorax_sp._BALOs_7_strain_BALOs_7|GCF_002952055.1_Desulfobulbus_oralis_strain_HOT041/ORNL	20
GCF_003177035.1_Salinisphaera_sp._LB1_strain_LB1	20
GCF_008329925.1_Sphaerotilus_natans_subsp._sulfidivorans_strain_D-507|GCF_002222655.1_Vitreoscilla_filiformis_strain_ATCC_15551	20
GCF_003967035.1_Rhodanobacteraceae_bacterium_Dysh456_strain_Dysh456|GCF_001632775.1_Dokdonella_koreensis_DS-123_strain_DS-123	20
GCF_002795825.1_Mariprofundus_ferrinatatus_strain_CP-8|GCF_900637305.1_Cardiobacterium_hominis_strain_NCTC10426	20
GCF_900324035.1_Bradyrhizobium_sp._ORS_3257	20
GCF_000166055.1_Rhodomicrobium_vannielii_ATCC_17100_strain_ATCC_17100	19
GCF_000253295.1_Hyphomicrobium_sp._MC1_strain_MC1	19
GCF_002600635.1_Rhizobium_sp._ACO-34A_strain_ACO-34A|GCF_000018545.1_Sinorhizobium_fredii_NGR234_strain_NGR234	19
GCF_007998985.1_Sphingomonas_sp._AE3_strain_AE3|GCF_009363895.1_Sphingomonas_ginsengisoli_An_et_al._2013_strain_KACC_16858	19
GCF_000012345.1_Candidatus_Pelagibacter_ubique_HTCC1062_strain_HTCC1062	19
GCF_000299115.1_alpha_proteobacterium_HIMB59_strain_HIMB59|GCF_002688585.1_Candidatus_Fonsibacter_ubiquis	19
GCF_000953715.1_Defluviitoga_tunisiensis|GCF_000016785.1_Thermotoga_petrophila_RKU-1_strain_RKU-1	19
GCF_003047205.1_Carboxydocella_thermautotrophica_strain_019|GCF_003054495.1_Carboxydocella_thermautotrophica_strain_41	19
GCF_000024205.1_Desulfofarcimen_acetoxidans_DSM_771_strain_DSM_771|GCF_000233715.2_Desulfallas_gibsoniae_DSM_7213_strain_DSM_7213	19
GCF_900070365.1_Alloactinosynnema_sp._L-07_strain_L-07	19
GCF_000418535.1_Mycobacterium_intracellulare_subsp._yongonense_05-1390_strain_05-1390	19
GCF_000284015.1_Blastococcus_saxobsidens_DD2_strain_DD2	19
GCF_003945325.1_Nocardioides_baekrokdamisoli_strain_KCTC_39748	19
GCF_900184705.1_Brevefilum_fermentans	19
GCF_000242635.2_Solitalea_canadensis_DSM_3403_strain_DSM_3403	19
GCF_000973725.1_Pontibacter_korlensis_strain_X14-1T|GCF_003574965.1_Hymenobacter_sp._sh-6_strain_sh-6	19
GCF_002998355.1_Victivallales_bacterium_CCUG_44730_strain_CCUG_44730|GCF_000019665.1_Methylacidiphilum_infernorum_V4_strain_V4	19
GCF_002277955.1_Thermogutta_terrifontis_strain_R1|GCF_000092105.1_Planctopirus_limnophila_DSM_3776_strain_DSM_3776	19
GCF_000186345.1_Isosphaera_pallida_ATCC_43644_strain_ATCC_43644	19
GCF_001610895.1_Planctomyces_sp._SH-PL62_strain_SH-PL62	19
GCF_004135755.1_Sorangium_cellulosum_strain_So_ce836|GCF_000418325.1_Sorangium_cellulosum_So0157-2_strain_So0157-2	19
GCF_002305855.1_Melittangium_boletus_DSM_14713_strain_DSM_14713	19
GCF_001027285.1_Archangium_gephyra_strain_DSM_2261	19
GCF_008271425.1_Cupriavidus_campinensis_strain_MJ1	19
GCF_003854895.1_Pigmentiphaga_sp._H8_strain_H8	19
GCF_000619905.2_Nitrosospira_briensis_C-128_strain_C-128	19
GCF_004295685.1_Silvanigrellales_bacterium_RF1110005_strain_RF1110005|GCF_900637305.1_Cardiobacterium_hominis_strain_NCTC10426	19
GCF_000264455.2_Tistrella_mobilis_KA081020-065_strain_KA081020-065|GCF_000014865.1_Magnetococcus_marinus_MC-1_strain_MC-1	19
GCF_000325745.1_Liberibacter_crescens_BT-1_strain_BT-1|GCF_001021085.1_Candidatus_Liberibacter_africanus_PTSAPSY_strain_PTSAPSY	19
GCF_003150835.1_Phenylobacterium_sp._HYN0004_strain_HYN0004|GCF_004102925.1_Brevundimonas_diminuta_strain_ATCC_B__19146	19
GCF_002119765.1_Pseudorhodoplanes_sinuspersici_strain_RIPI110|GCF_001579845.1_Rhodoplanes_sp._Z2-YC6860_strain_YC6860	19
GCF_000017405.1_Ochrobactrum_anthropi_ATCC_49188_strain_ATCC_49188|GCF_002278035.1_Ochrobactrum_quorumnocens_strain_A44	18
GCF_003952445.1_Mesorhizobium_sp._M2A.F.Ca.ET.043.05.1.1_strain_M2A.F.Ca.ET.043.05.1.1	18
GCF_000230555.1_Pelagibacterium_halotolerans_B2_strain_B2	18
GCF_002151445.1_Sphingomonas_sp._KC8_strain_KC8|GCF_000016765.1_Sphingomonas_wittichii_RW1_strain_RW1	18
GCF_003991135.1_Anoxybacter_fermentans_strain_DY22613|GCF_003953885.1_Halocella_sp._SP3-1_strain_SP3-1	18
GCF_000755705.1_Candidatus_Izimaplasma_sp._HR1_strain_HR1	18
GCF_003586445.1_Bacillus_sp._Y1	18
GCF_000013345.1_Frankia_casuarinae_strain_CcI3	18
GCF_000017305.1_Kineococcus_radiotolerans_SRS30216___ATCC_BAA-149_strain_SRS30216	18
GCF_004355225.1_Flavobacterium_sp._GS13_strain_GS13|GCF_000754405.1_Flavobacterium_psychrophilum_FPG3_strain_FPG3	18
GCF_001761465.1_Flavobacterium_gilvum_strain_EM1308	18
GCF_000023125.1_Dyadobacter_fermentans_DSM_18053_strain_DSM_18053	18
GCF_001443605.1_Salinivirga_cyanobacteriivorans_strain_L21-Spi-D4|GCF_000258405.1_Ignavibacterium_album_JCM_16511_strain_JCM_16511	18
GCF_900239945.1_Chlamydia_sp._H15-1957-10C|GCF_000470805.1_Chlamydia_pecorum_W73_strain_W73	18
GCF_000827125.1_Geoalkalibacter_subterraneus_strain_Red1|GCF_000018405.1_Desulfococcus_oleovorans_Hxd3_strain_Hxd3	18
GCF_001632845.1_Ectothiorhodospira_sp._BSL-9_strain_BSL-9	18
GCF_000214095.2_Acidithiobacillus_ferrivorans_SS3_strain_SS3	18
GCF_001412595.2_Massilia_sp._WG5_strain_WG5	18
GCF_000023745.1_Methylovorus_glucosetrophus_SIP3-4_strain_SIP3-4|GCF_002162035.1_Sulfuriferula_sp._AH1_strain_AH1	18
GCF_003967035.1_Rhodanobacteraceae_bacterium_Dysh456_strain_Dysh456|GCF_001641285.1_Dyella_thiooxydans_strain_ATSB10	18
GCF_002007565.1_Bartonella_apis_strain_BBC0122|GCF_002810325.1_Bartonella_sp._1-1C	17
GCF_007859655.1_Devosia_sp._Gsoil_520_strain_Gsoil_520	17
GCF_008000755.1_Youhaiella_tibetensis_strain_fig4	17
GCF_006385135.1_Emcibacter_congregatus_strain_ZYLT	17
GCF_002151445.1_Sphingomonas_sp._KC8_strain_KC8|GCF_000512205.2_Sphingomonas_sanxanigenens_DSM_19645___NX02_strain_NX02	17
GCF_001679665.1_Caulobacteraceae_bacterium_OTSz_A_272_strain_OTSz_A_272	17
GCF_000742835.1_Candidatus_Paracaedibacter_acanthamoebae	17
GCF_000218625.1_Flexistipes_sinusarabici_DSM_4947_strain_DSM_4947|GCF_000177635.2_Desulfurispirillum_indicum_S5_strain_S5	17
GCF_000018425.1_Candidatus_Desulforudis_audaxviator_MP104C_strain_MP104C	17
GCF_000242895.2_Bacillus_sp._1NLA3E_strain_1NLA3E	17
GCF_000270285.1_Eggerthella_sp._YY7918_strain_YY7918	17
GCF_002796545.1_Amycolatopsis_sp._AA4_strain_AA4	17
GCF_001302585.1_Kibdelosporangium_phytohabitans_strain_KLBMP1111|GCF_000092825.1_Segniliparus_rotundus_DSM_44985_strain_DSM_44985	17
GCF_003860405.1_Nakamurella_sp._s14-144_strain_S14-144	17
GCF_002162335.1_Cellulosimicrobium_cellulans_strain_PSBB019|GCF_002240455.1_Cellulomonas_sp._PSBB021_strain_PSBB021	17
GCF_003258605.2_Streptacidiphilus_sp._DSM_106435_strain_DSM_106435|GCF_002009175.1_Streptomyces_niveus_strain_SCSIO_3406	17
GCF_000306785.1_Modestobacter_marinus_strain_BC501|GCF_000284015.1_Blastococcus_saxobsidens_DD2_strain_DD2	17
GCF_000017305.1_Kineococcus_radiotolerans_SRS30216___ATCC_BAA-149_strain_SRS30216|GCF_000284015.1_Blastococcus_saxobsidens_DD2_strain_DD2	17
GCF_001509405.1_Aeromicrobium_erythreum_strain_AR18	17
GCF_000015265.1_Nocardioides_sp._JS614_strain_JS614	17
GCF_004683965.1_Nocardioides_sp._MMS17-SY207-3_strain_MMS17-SY207-3	17
GCF_001302585.1_Kibdelosporangium_phytohabitans_strain_KLBMP1111|GCF_000024345.1_Kribbella_flavida_DSM_17836_strain_DSM_17836	17
GCF_001717545.1_Anaerolineaceae_bacterium_oral_taxon_439_strain_W11661|GCF_000199675.1_Anaerolinea_thermophila_UNI-1_strain_UNI-1	17
GCF_000016665.1_Roseiflexus_sp._RS-1_strain_RS-1	17
GCF_002302415.1_Capnocytophaga_gingivalis_strain_H1496	17
GCF_003312915.1_Flavobacterium_sp._HYN0086_strain_HYN0086	17
GCF_000250635.1_Saprospira_grandis_str._Lewin_strain_Lewin	17
GCF_000253035.1_Parachlamydia_acanthamoebae_UV-7_strain_UV-7	17
GCF_000265425.1_Terriglobus_roseus_DSM_18391_strain_DSM_18391	17
GCF_000178975.2_Granulicella_tundricola_MP5ACTX9_strain_MP5ACTX9|GCF_000179915.2_Terriglobus_saanensis_SP1PR4_strain_SP1PR4	17
GCF_000024325.1_Desulfohalobium_retbaense_DSM_5692_strain_DSM_5692|GCF_001553625.1_Desulfomicrobium_orale_DSM_12838_strain_DSM_12838	17
GCF_001611275.1_Desulfuromonas_sp._DDH964_strain_DDH964	17
GCF_001278055.1_Desulfuromonas_soudanensis_strain_WTL	17
GCF_000817955.1_Geobacter_pickeringii_strain_G13	17
GCF_000165485.1_Stigmatella_aurantiaca_DW4/3-1_strain_DW4/3-1	17
GCF_000255295.1_Corallococcus_coralloides_DSM_2259_strain_DSM_2259	17
GCF_000014965.1_Syntrophobacter_fumaroxidans_MPOB_strain_MPOB|GCF_005377625.1_Desulfoglaeba_alkanexedens_ALDC_strain_ALDC	17
GCF_000737325.1_Sandaracinus_amylolyticus_strain_DSM_53668|GCF_000018405.1_Desulfococcus_oleovorans_Hxd3_strain_Hxd3	17
GCF_000522985.1_Gemmatirosa_kalamazoonesis_strain_KBS708|GCF_000018405.1_Desulfococcus_oleovorans_Hxd3_strain_Hxd3	17
GCF_002355415.1_Sulfurifustis_variabilis_strain_skN76	17
GCF_008375315.1_gamma_proteobacterium_BW-2_strain_BW-2|GCF_004001245.1_Sulfurivermis_fontis_strain_JG42	17
GCF_000214825.1_Thiomicrospira_cyclica_ALM1_strain_ALM1|GCF_003967195.1_Sulfuriflexus_mobilis_strain_aks1	17
GCF_001584165.1_Collimonas_arenae_strain_Ter10	17
GCF_000297055.2_Sulfuricella_denitrificans_skB26_strain_skB26	17
GCF_000012425.1_Dechloromonas_aromatica_RCB_strain_RCB|GCF_003441615.1_Dechloromonas_sp._HYN0024_strain_HYN0024	17
GCF_000260965.1_Methylophaga_frappieri_strain_JAM7|GCF_000260985.4_Methylophaga_nitratireducenticrescens_strain_JAM1	17
GCF_002749615.1_Caulobacter_mirabilis_strain_FWC_38|GCF_004102925.1_Brevundimonas_diminuta_strain_ATCC_B__19146	17
GCF_001459775.1_Blastochloris_viridis	17
GCF_008330945.1_Labrys_neptuniae_strain_KNU-23	17
GCF_900011245.1_Bradyrhizobium_sp.	17
GCF_000092925.1_Starkeya_novella_DSM_506_strain_DSM_506|GCF_009223885.1_Ancylobacter_sp._TS-1_strain_TS-1	16
GCF_001922385.1_Sphingomonas_koreensis_strain_ABOJV|GCF_007833215.1_Sphingomonas_sp._XS-10_strain_XS-10	16
GCF_003060865.1_Gemmobacter_sp._HYN0069_strain_HYN0069	16
GCF_002754815.1_Roseomonas_sp._FDAARGOS_362_strain_FDAARGOS_362|GCF_001941945.1_Roseomonas_gilardii_strain_U14-5	16
GCF_001644565.1_Deinococcus_puniceus_strain_DY1	16
GCF_000014185.1_Rubrobacter_xylanophilus_DSM_9941_strain_DSM_9941|GCF_007164525.1_Rubrobacter_xylanophilus_strain_AA3-22	16
GCF_003589885.1_Actinomadura_amylolytica_strain_YIM_77502	16
GCF_000012405.1_Thermobifida_fusca_YX_strain_YX	16
GCF_000023865.1_Saccharomonospora_viridis_DSM_43017_strain_DSM_43017	16
GCF_007362775.1_Microlunatus_sp._KUDC0627_strain_KUDC0627|GCF_000270245.1_Microlunatus_phosphovorus_NM-1_strain_NM-1	16
GCF_000166135.1_Frankia_inefficax_strain_EuI1c|GCF_000024345.1_Kribbella_flavida_DSM_17836_strain_DSM_17836	16
GCF_004797125.1_Flavobacterium_sp._GS03_strain_GS03|GCF_003312915.1_Flavobacterium_sp._HYN0086_strain_HYN0086	16
GCF_003711225.1_Runella_sp._SP2_strain_SP2|GCF_003325355.1_Runella_sp._HYN0085_strain_HYN0085	16
GCF_003970675.1_Flammeovirga_sp._L12M1_strain_L12M1|GCF_001682195.1_Flammeovirga_sp._MY04_strain_MY04	16
GCF_001659705.1_Arachidicoccus_sp._BS20_strain_BS20|GCF_003600625.1_Arachidicoccus_sp._KIS59-12_strain_KIS59-12	16
GCF_008086345.1_Chitinophaga_sp._XS-30_strain_XS-30	16
GCF_000212675.2_Desulfocurvibacter_africanus_subsp._africanus_str._Walvis_Bay_strain_Walvis_Bay	16
GCF_000067165.1_Sorangium_cellulosum_So_ce56_strain_So_ce_56	16
GCF_000012805.1_Nitrosococcus_oceani_ATCC_19707_strain_ATCC_19707|GCF_002356115.1_Candidatus_Nitrosoglobus_terrae_strain_TAO100	16
GCF_001007875.1_Sedimenticola_thiotaurini_strain_SIP-G1	16
GCF_004118975.1_Luteimonas_sp._YGD11-2_strain_YGD11-2|GCF_003293695.1_Luteimonas_sp._83-4_strain_83-4	16
GCF_001414055.1_Caulobacter_henricii_strain_CB4|GCF_004102925.1_Brevundimonas_diminuta_strain_ATCC_B__19146	16
GCF_002117405.1_Methylocystis_bryophila_strain_S285	16
GCF_003151255.1_Microvirga_sp._17_mud_1-3_strain_17_mud_1-3	16
GCF_000012725.1_Nitrobacter_winogradskyi_Nb-255_strain_Nb-255	16
GCF_000017645.1_Xanthobacter_autotrophicus_Py2_strain_Py2	16
GCF_000253295.1_Hyphomicrobium_sp._MC1_strain_MC1|GCF_000143145.1_Hyphomicrobium_denitrificans_ATCC_51888_strain_ATCC_51888	15
GCF_003952405.1_Mesorhizobium_sp._M2A.F.Ca.ET.043.02.1.1_strain_M2A.F.Ca.ET.043.02.1.1	15
GCF_000299115.1_alpha_proteobacterium_HIMB59_strain_HIMB59	15
GCF_000144645.1_Thermosediminibacter_oceani_DSM_16646_strain_DSM_16646|GCF_000024605.1_Ammonifex_degensii_KC4_strain_KC4	15
GCF_000024865.1_Streptosporangium_roseum_DSM_43021_strain_DSM_43021	15
GCF_000012405.1_Thermobifida_fusca_YX_strain_YX|GCF_000294515.1_Nocardiopsis_alba_ATCC_BAA-2165_strain_ATCC_BAA-2165	15
GCF_001302585.1_Kibdelosporangium_phytohabitans_strain_KLBMP1111|GCF_000739085.1_Amycolatopsis_methanolica_239_strain_239	15
GCF_001605725.1_Mycobacteroides_immunogenum_strain_CCUG_47286|GCF_002157835.1_Mycobacterium_dioxanotrophicus_strain_PH-06	15
GCF_004028235.1_Leucobacter_sp._DSM_101948_strain_DSM_101948|GCF_004208635.1_Leucobacter_triazinivorans_strain_JW-1	15
GCF_001553565.1_Actinomyces_radicidentis_strain_CCUG_36733|GCF_005696555.1_Actinomyces_sp._oral_taxon_171_str._F0337_strain_F0337	15
GCF_005280295.1_Brevibacterium_sp._CS2_strain_CS2|GCF_001042695.1_Scardovia_inopinata_JCM_12537_strain_JCM_12537	15
GCF_003258605.2_Streptacidiphilus_sp._DSM_106435_strain_DSM_106435|GCF_001767375.1_Streptomyces_olivaceus_strain_KLBMP_5084	15
GCF_000017685.1_Leptospira_biflexa_serovar_Patoc_strain__Patoc_1__Paris___strain_Patoc_1__Paris_|GCF_000017605.1_Leptospira_biflexa_serovar_Patoc_strain__Patoc_1__Ames___strain_Patoc_1__Ames_	15
GCF_000020525.1_Chloroherpeton_thalassium_ATCC_35110_strain_ATCC_35110	15
GCF_001865835.1_Myroides_sp._ZB35_strain_ZB35|GCF_008000935.1_Flavobacterium_sp._XS-5_strain_XS-5	15
GCF_000331975.1_Candidatus_Uzinura_diaspidicola_str._ASNER_strain_ASNER	15
GCF_002557795.1_Chitinophaga_caeni_strain_13	15
GCF_008086345.1_Chitinophaga_sp._XS-30_strain_XS-30|GCF_000024005.1_Chitinophaga_pinensis_DSM_2588_strain_DSM_2588	15
GCF_000266885.1_Turneriella_parva_DSM_21527_strain_DSM_21527|GCF_001886815.1_Caldithrix_abyssi_DSM_13497_strain_LF13	15
GCF_001983935.1_Fuerstia_marisgermanicae_strain_NH11|GCF_008298035.1_Gimesia_maris_strain_DSM_8797	15
GCF_008065095.1_Gemmata_obscuriglobus_strain_DSM_5831	15
GCF_000092785.1_Waddlia_chondrophila_WSU_86-1044_strain_WSU_86-1044|GCF_000179915.2_Terriglobus_saanensis_SP1PR4_strain_SP1PR4	15
GCF_000007905.1_Helicobacter_hepaticus_ATCC_51449_strain_ATCC_51449	15
GCF_000016745.1_Geobacter_uraniireducens_Rf4_strain_Rf4|GCF_000022265.1_Geobacter_daltonii_FRC-32_strain_FRC-32	15
GCF_002208115.1_Bdellovibrio_bacteriovorus_strain_SSB218315|GCF_000018405.1_Desulfococcus_oleovorans_Hxd3_strain_Hxd3	15
GCF_000021985.1_Thioalkalivibrio_sulfidiphilus_HL-EbGr7_strain_HL-EbGR7	15
GCF_001305575.2_Beggiatoa_leptomitoformis_strain_D-402|GCF_004001245.1_Sulfurivermis_fontis_strain_JG42	15
GCF_000214825.1_Thiomicrospira_cyclica_ALM1_strain_ALM1|GCF_005885815.1_Thiomicrorhabdus_sp._G1_strain_G1	15
GCF_004114795.1_Janthinobacterium_sp._17J80-10_strain_17J80-10	15
GCF_000026125.1_Herminiimonas_arsenicoxydans	15
GCF_003330805.1_Paraburkholderia_hospita_strain_mHSR1|GCF_001922345.1_Paraburkholderia_sp._SOS3_strain_SOS3	15
GCF_003286395.1_Paraburkholderia_sp._DCR13_strain_DCR13	15
GCF_001983995.1_Halioglobus_japonicus_strain_NBRC_107739|GCF_001953075.1_Halioglobus_pacificus_strain_RR3-57	15
GCF_000319385.1_Candidatus_Endolissoclinum_faulkneri_L2_strain_L2|GCF_000024465.1_Candidatus_Puniceispirillum_marinum_IMCC1322_strain_IMCC1322	15
GCF_004102925.1_Brevundimonas_diminuta_strain_ATCC_B__19146	15
GCF_004135935.1_Methylovirgula_ligni_strain_BW863	15
GCF_003031265.1_Rhodopseudomonas_palustris_strain_PS3	15
GCF_000296215.2_Bradyrhizobium_sp._CCGE-LA001_strain_CCGE-LA001	15
GCF_000092925.1_Starkeya_novella_DSM_506_strain_DSM_506|GCF_001579845.1_Rhodoplanes_sp._Z2-YC6860_strain_YC6860	15
GCF_003491345.1_Neorhizobium_sp._SOG26_strain_SOG26|GCF_003597675.1_Neorhizobium_sp._NCHU2750_strain_NCHU2750	14
GCF_000014245.1_Chelativorans_sp._BNC1_strain_BNC1	14
GCF_001611975.1_Haematospirillum_jordaniae_strain_H5569	14
GCF_001544015.1_Limnochorda_pilosa_strain_HC45	14
GCF_000144645.1_Thermosediminibacter_oceani_DSM_16646_strain_DSM_16646	14
GCF_900474605.1_Enterococcus_cecorum_strain_NCTC12421|GCF_004792515.1_Vagococcus_sp._CF-49_strain_CF-49	14
GCF_002966535.1_Oenococcus_oeni_strain_UBOCC-A-315001|GCF_004102045.1_Oenococcus_sicerae_strain_UCMA_15228	14
GCF_900638015.1_Listeria_grayi_strain_NCTC_10812|GCF_000008425.1_Bacillus_licheniformis_DSM_13___ATCC_14580_strain_DSM_13	14
GCF_001561955.1_Anaerotignum_propionicum_DSM_1682_strain_X2|GCF_001042715.1_Clostridium_aceticum_strain_DSM_1496	14
GCF_003568865.1_Rubrobacter_indicoceani_strain_SCSIO_08198|GCF_000661895.1_Rubrobacter_radiotolerans_strain_RSPS-4	14
GCF_004001265.1_Actinoplanes_sp._OR16_strain_OR16	14
GCF_000145235.1_Micromonospora_aurantiaca_ATCC_27029_strain_ATCC_27029	14
GCF_009498275.1_Streptomyces_sp._QMT-28_strain_QMT-28|GCF_003675325.1_Streptomyces_sp._Z022_strain_Z022	14
GCF_001653335.1_Nocardioides_dokdonensis_FR1436_strain_FR1436|GCF_003710085.1_Nocardioides_sp._603_strain_603	14
GCF_000266885.1_Turneriella_parva_DSM_21527_strain_DSM_21527|GCF_000146065.2_Candidatus_Cloacimonas_acidaminovorans_str._Evry_strain_Evry	14
GCF_002302415.1_Capnocytophaga_gingivalis_strain_H1496|GCF_002966125.1_Aureitalea_sp._RR4-38_strain_RR4-38	14
GCF_001443605.1_Salinivirga_cyanobacteriivorans_strain_L21-Spi-D4|GCF_002369955.1_Ichthyobacterium_seriolicida_strain_JBKA-6	14
GCF_000242635.2_Solitalea_canadensis_DSM_3403_strain_DSM_3403|GCF_001590605.1_Pedobacter_cryoconitis_strain_PAMC_27485	14
GCF_008033235.1_Anseongella_ginsenosidimutans_strain_Gsoil_524|GCF_001590605.1_Pedobacter_cryoconitis_strain_PAMC_27485	14
GCF_003176915.1_Candidatus_Cardinium_hertigii_strain_cHgTN10|GCF_000020565.1_Candidatus_Amoebophilus_asiaticus_5a2_strain_5a2	14
GCF_001593605.1_Algoriphagus_sp._M8-2_strain_M8-2|GCF_005166025.1_Fabibacter_pacificus_strain_9dcg1	14
GCF_000265505.1_Bernardetia_litoralis_DSM_6794_strain_DSM_6794	14
GCF_000279145.1_Melioribacter_roseus_P3M-2_strain_P3M-2	14
GCF_001999965.1_Phycisphaerae_bacterium_SM-Chi-D1_strain_SM-Chi-D1	14
GCF_000242455.2_Singulisphaera_acidiphila_DSM_18658_strain_DSM_18658|GCF_008087625.1_Aquisphaera_giovannonii_strain_OJF2	14
GCF_000522985.1_Gemmatirosa_kalamazoonesis_strain_KBS708|GCF_000299235.1_Leptospirillum_ferriphilum_ML-04_strain_ML-04	14
GCF_003258315.1_Bradymonas_sediminis_strain_FA350|GCF_000018405.1_Desulfococcus_oleovorans_Hxd3_strain_Hxd3	14
GCF_004421105.1_Nitrosococcus_wardiae_strain_D1FHS|GCF_000024725.1_Nitrosococcus_halophilus_Nc_4_strain_Nc_4	14
GCF_000828615.1_Thiolapillus_brandeum_strain_Hiromi_1	14
GCF_001483865.1_Roseateles_depolymerans_strain_KCTC_42856|GCF_001477625.1_Paucibacter_sp._KCTC_42545_strain_KCTC_42545	14
GCF_000015505.1_Polaromonas_naphthalenivorans_CJ2_strain_CJ2	14
GCF_003019815.1_Variovorax_sp._PMC12_strain_PMC12|GCF_001955695.1_Rhodoferax_koreense_strain_DCY-110	14
GCF_002028405.1_Thiomonas_intermedia_strain_ATCC_15466|GCF_000092605.1_Thiomonas_intermedia_K12_strain_K12	14
GCF_008329925.1_Sphaerotilus_natans_subsp._sulfidivorans_strain_D-507|GCF_000092605.1_Thiomonas_intermedia_K12_strain_K12	14
GCF_000175095.2_Nitrosomonas_sp._AL212_strain_AL212|GCF_000219585.1_Nitrosomonas_sp._Is79A3_strain_Is79A3	14
GCF_002752795.2_Moraxella_osloensis_strain_KSH|GCF_003209315.1_Psychrobacter_sp._YP14_strain_YP14	14
GCF_006337105.1_Thermomonas_sp._SY21_strain_SY21|GCF_000698825.1_Xylella_fastidiosa_MUL0034_strain_MUL0034	14
GCF_001511835.1_Magnetospirillum_sp._XM-1	14
GCF_000264455.2_Tistrella_mobilis_KA081020-065_strain_KA081020-065|GCF_001511835.1_Magnetospirillum_sp._XM-1	14
GCF_003966695.1_Asticcacaulis_excentricus_strain_M6	14
GCF_003173775.1_Methylobacterium_sp._17Sr1-1_strain_17Sr1-1|GCF_003173755.1_Methylobacterium_sp._17Sr1-28_strain_17Sr1-28	14
GCF_000341355.1_Bartonella_australis_Aust/NH1_strain_Aust/NH1|GCF_002810325.1_Bartonella_sp._1-1C	13
GCF_001402915.1_Devosia_sp._A16_strain_A16	13
GCF_001402915.1_Devosia_sp._A16_strain_A16|GCF_002949085.1_Devosia_sp._I507_strain_I507	13
GCF_003967095.1_Sphingosinicella_microcystinivorans_strain_B9	13
GCF_001890385.1_Sphingomonas_sp._JJ-A5_strain_JJ-A5	13
GCF_000226315.1_Micavibrio_aeruginosavorus_ARL-13_strain_ARL-13|GCF_001028705.1_Croceicoccus_naphthovorans_strain_PQ-2	13
GCF_000024425.1_Meiothermus_ruber_DSM_1279	13
GCF_000215975.1_Thermodesulfobacterium_geofontis_OPF15_strain_OPF15|GCF_000217795.1_Thermodesulfatator_indicus_DSM_15286_strain_DSM_15286	13
GCF_000020325.1_Sulfurihydrogenibium_sp._YO3AOP1_strain_YO3AOP1	13
GCF_000024605.1_Ammonifex_degensii_KC4_strain_KC4	13
GCF_900637515.1_Veillonella_dispar_strain_NCTC11831|GCF_900187285.1_Veillonella_rodentium_strain_NCTC12018	13
GCF_001484045.1_Mycoplasma_sp.__ex_Biomphalaria_glabrata_	13
GCF_000165505.1_Ilyobacter_polytropus_DSM_2926_strain_DSM_2926|GCF_003019315.1_Fusobacterium_mortiferum_ATCC_9817_strain_ATCC_9817	13
GCF_003586445.1_Bacillus_sp._Y1|GCF_003726095.1_Bacillus_circulans_strain_PK3_109	13
GCF_000024705.1_Geobacillus_sp._Y412MC61_strain_Y412MC61	13
GCF_004101785.1_Soehngenia_sp._W6_strain_W6|GCF_900120165.1_Ezakiella_massiliensis_strain_Marseille-P2951	13
GCF_000018005.1_Frankia_sp._EAN1pec_strain_EAN1.pec	13
GCF_002057455.1_Nonomuraea_sp._ATCC_55076_strain_ATCC_55076	13
GCF_002057455.1_Nonomuraea_sp._ATCC_55076_strain_ATCC_55076|GCF_000024865.1_Streptosporangium_roseum_DSM_43021_strain_DSM_43021	13
GCF_000204155.1_Verrucosispora_maris_AB-18-032_strain_AB-18-032	13
GCF_000196675.1_Pseudonocardia_dioxanivorans_CB1190_strain_CB1190	13
GCF_004006015.1_Rhodococcus_sp._X156_strain_X156	13
GCF_007559025.1_Tomitella_sp._HY188_strain_HY188	13
GCF_900637195.1_Mycolicibacterium_aurum_strain_NCTC10437	13
GCF_001605725.1_Mycobacteroides_immunogenum_strain_CCUG_47286|GCF_000277775.2_Mycobacteroides_abscessus_subsp._massiliense_str._GO_06_strain_GO_06	13
GCF_001889125.1_Janibacter_indicus_strain_YFY001|GCF_004295485.1_Janibacter_limosus_strain_P3-3-X1	13
GCF_008727755.1_Microbacterium_sp._ST-M6_strain_ST-M6|GCF_001513675.1_Microbacterium_sp._XT11_strain_XT11	13
GCF_001679725.1_Cryobacterium_arcticum_strain_PAMC_27867|GCF_002205495.2_Cryobacterium_sp._LW097_strain_LW097	13
GCF_008704495.1_Streptomyces_kanamyceticus_strain_ATCC_12853|GCF_003945545.1_Streptomyces_sp._WAC_01529_strain_WAC_01529	13
GCF_002192455.1_Streptomyces_albireticuli_strain_MDJK11	13
GCF_900289045.1_Micropruina_glycogenica|GCF_001998865.1_Tessaracoccus_flavescens_strain_SST-39T	13
GCF_003443875.1_Aeromicrobium_sp._A1-2_strain_A1-2	13
GCF_000021945.1_Chloroflexus_aggregans_DSM_9485_strain_DSM_9485|GCF_000018865.1_Chloroflexus_aurantiacus_J-10-fl_strain_J-10-fl	13
GCF_000626635.1_Draconibacterium_orientale_strain_FH5|GCF_002356295.1_Labilibaculum_antarcticum_strain_SPP2	13
GCF_003076455.1_Flavobacterium_faecale_strain_WV33	13
GCF_001078055.1_Rufibacter_sp._DG31D_strain_DG31D	13
GCF_000973725.1_Pontibacter_korlensis_strain_X14-1T|GCF_001310085.1_Rufibacter_tibetensis_strain_1351	13
GCF_002355595.1_Filimonas_lacunae_strain_NBRC_104114	13
GCF_001956985.1_Paludisphaera_borealis_strain_PX4|GCF_001610895.1_Planctomyces_sp._SH-PL62_strain_SH-PL62	13
GCF_005083985.2_Cetia_pacifica_strain_TB6|GCF_004006315.1_Nautilia_sp._PV-1_strain_PV-1	13
GCF_005083985.2_Cetia_pacifica_strain_TB6|GCF_001553625.1_Desulfomicrobium_orale_DSM_12838_strain_DSM_12838	13
GCF_000013385.1_Anaeromyxobacter_dehalogenans_2CP-C_strain_2CP-C	13
GCF_002355735.1_Sulfuricaulis_limicola_strain_HA5|GCF_003184265.1_Acidiferrobacter_sp._SPIII_3_strain_SPIII_3	13
GCF_001305575.2_Beggiatoa_leptomitoformis_strain_D-402|GCF_000828835.1_Thioploca_ingrica	13
GCF_001077715.1_Candidatus_Coxiella_mudrowiae_strain_CRt|GCF_000815025.1_Coxiella_endosymbiont_of_Amblyomma_americanum	13
GCF_000221025.1_Acidithiobacillus_caldus_SM-1_strain_SM-1	13
GCF_001483865.1_Roseateles_depolymerans_strain_KCTC_42856	13
GCF_006337085.1_Sutterella_sp._KGMB03119_strain_KGMB03119|GCF_001688905.2_Burkholderiales_bacterium_YL45_strain_YL45	13
GCF_000023745.1_Methylovorus_glucosetrophus_SIP3-4_strain_SIP3-4|GCF_001007935.1_Nitrosomonas_communis_strain_Nm2	13
GCF_001697225.1_Immundisolibacter_cernigliae_strain_TR3.2|GCF_004014695.1_Hahella_sp._KA22_strain_KA22	13
GCF_000009985.1_Magnetospirillum_magneticum_AMB-1_strain_AMB-1	13
GCF_901457705.2_Beijerinckiaceae_bacterium_RH_AL1	13
GCF_002220095.1_Bosea_sp._AS-1_strain_AS-1	13
GCF_001271345.1_Chelatococcus_sp._CO-6_strain_CO-6	13
GCF_000981545.1_Candidatus_Filomicrobium_marinum_strain_Y|GCF_000503895.1_Hyphomicrobium_nitrativorans_NL23_strain_NL23	12
GCF_001442755.1_Aureimonas_sp._AU20_strain_AU20	12
GCF_004136315.1_Mesorhizobium_sp._Pch-S_strain_Pch-S	12
GCF_004564135.1_Terasakiella_sp._SH-1_strain_SH-1	12
GCF_000968135.1_Magnetospira_sp._QH-2_strain_QH-2	12
GCF_000226315.1_Micavibrio_aeruginosavorus_ARL-13_strain_ARL-13|GCF_000968135.1_Magnetospira_sp._QH-2_strain_QH-2	12
GCF_002355275.1_Rhizorhabdus_dicambivorans_strain_Ndbn-20	12
GCF_002080435.1_Sphingobium_herbicidovorans_strain_MH	12
GCF_003431825.1_Blastomonas_fulva_strain_T2	12
GCF_002847445.1_Paracoccus_zhejiangensis_strain_J6	12
GCF_003691365.1_Commensalibacter_sp._AMU001_strain_AMU001	12
GCF_005697055.1_TM7_phylum_sp._oral_taxon_955_strain_PM004|GCF_000392435.1_Candidatus_Saccharimonas_aalborgensis	12
GCF_000145615.1_Thermoanaerobacterium_thermosaccharolyticum_DSM_571_strain_DSM_571|GCF_000763575.1_Thermoanaerobacter_kivui_strain_DSM_2030__LKT-1	12
GCF_000166415.1_Halanaerobium_hydrogeniformans|GCF_003953885.1_Halocella_sp._SP3-1_strain_SP3-1	12
GCF_003966895.1_Methylomusa_anaerophila_strain_MMFC1	12
GCF_002370195.2_Ureibacillus_thermosphaericus_strain_A1|GCF_000818095.1_Jeotgalibacillus_malaysiensis_strain_D5	12
GCF_000334875.3_Bacillus_megaterium_NCT-2_strain_NCT-2	12
GCF_003726115.1_Bacillus_circulans_strain_PK3_138	12
GCF_900478165.1_Bacillus_lentus_strain_NCTC4824	12
GCF_000213255.1_Mahella_australiensis_50-1_BON_strain_50-1_BON	12
GCF_003047205.1_Carboxydocella_thermautotrophica_strain_019|GCF_900604345.1_Christensenella_sp._Marseille-P3954_strain_Marseille-P3954	12
GCF_000021645.1_Dictyoglomus_turgidum_DSM_6724_strain_DSM_6724	12
GCF_000058485.1_Frankia_alni_ACN14a_strain_ACN14A	12
GCF_000024545.1_Stackebrandtia_nassauensis_DSM_44728_strain_DSM_44728	12
GCF_000015405.1_Mycobacterium_sp._KMS_strain_KMS	12
GCF_002356315.1_Mycobacterium_shigaense_strain_JCM_32072	12
GCF_900187145.1_Mycolicibacter_terrae_strain_NCTC10856	12
GCF_000018345.1_Mycobacterium_marinum_M_strain_M	12
GCF_000024365.1_Nakamurella_multipartita_DSM_44233_strain_DSM_44233|GCF_003860405.1_Nakamurella_sp._s14-144_strain_S14-144	12
GCF_004564355.1_Microbacterium_sp._dk512_strain_dk512	12
GCF_004135345.1_Xylanibacterium_sp._2JSPR-7_strain_2JSPR-7	12
GCF_002162335.1_Cellulosimicrobium_cellulans_strain_PSBB019|GCF_001042695.1_Scardovia_inopinata_JCM_12537_strain_JCM_12537	12
GCF_000785495.1_Pimelobacter_simplex_strain_VKM_Ac-2033D	12
GCF_001653335.1_Nocardioides_dokdonensis_FR1436_strain_FR1436	12
GCF_002865585.1_Nocardioides_sp._78_strain_78	12
GCF_000194605.1_Fluviicola_taffensis_DSM_16823_strain_DSM_16823|GCF_003856375.1_Glaciecola_sp._THG-3.7_strain_THG-3.7	12
GCF_000236705.1_Owenweeksia_hongkongensis_DSM_17368_strain_DSM_17368	12
GCF_003576455.2_Mucilaginibacter_sp._HYN0043_strain_HYN0043|GCF_001590605.1_Pedobacter_cryoconitis_strain_PAMC_27485	12
GCF_000212735.1_Haliscomenobacter_hydrossis_DSM_1100_strain_DSM_1100|GCF_000250635.1_Saprospira_grandis_str._Lewin_strain_Lewin	12
GCF_000024845.1_Rhodothermus_marinus_DSM_4252_strain_DSM_4252|GCF_000224745.1_Rhodothermus_marinus_SG0.5JP17-172_strain_SG0.5JP17-172	12
GCF_002355835.1_Candidatus_Endomicrobium_trichonymphae|GCF_000146025.2_uncultured_Termite_group_1_bacterium_phylotype_Rs-D17	12
GCF_000183725.1_Sulfuricurvum_kujiense_DSM_16994_strain_DSM_16994|GCF_000010345.1_Sulfurovum_sp._NBC37-1_strain_NBC37-1	12
GCF_000175115.2_Geobacter_sp._M18_strain_M18|GCF_000020725.1_Geobacter_bemidjiensis_Bem_strain_Bem	12
GCF_000418325.1_Sorangium_cellulosum_So0157-2_strain_So0157-2	12
GCF_000255295.1_Corallococcus_coralloides_DSM_2259_strain_DSM_2259|GCF_000012685.1_Myxococcus_xanthus_DK_1622_strain_DK_1622	12
GCF_008375315.1_gamma_proteobacterium_BW-2_strain_BW-2	12
GCF_001653795.1_Mitsuaria_sp._7_strain_7	12
GCF_004136295.1_Methylibium_sp._Pch-M_strain_Pch-M|GCF_000015725.1_Methylibium_petroleiphilum_PM1_strain_PM1	12
GCF_002176815.1_Acidovorax_sp._T1_strain_T1	12
GCF_000145255.1_Gallionella_capsiferriformans_ES-2_strain_ES-2|GCF_000974685.2_Ferriphaselus_amnicola_strain_OYT1	12
GCF_001697225.1_Immundisolibacter_cernigliae_strain_TR3.2|GCF_001953215.1_Betaproteobacteria_bacterium_GR16-43_strain_GR16-43	12
GCF_000772775.3_Xanthomonas_vasicola_strain_NCPPB_902|GCF_003293695.1_Luteimonas_sp._83-4_strain_83-4	12
GCF_009497875.1_gamma_proteobacterium_SS-5_strain_SS-5|GCF_900637305.1_Cardiobacterium_hominis_strain_NCTC10426	12
GCF_008274945.1_Azospirillum_brasilense_strain_Sp_7|GCF_001315015.1_Azospirillum_brasilense_strain_Sp_7	12
GCF_001011155.1_Hoeflea_sp._IMCC20628_strain_IMCC20628|GCF_001511835.1_Magnetospirillum_sp._XM-1	12
GCF_000013745.1_Rhodopseudomonas_palustris_BisB18_strain_BisB18|GCF_000014825.1_Rhodopseudomonas_palustris_BisA53_strain_BisA53	12
GCF_002288525.1_Ensifer_sojae_CCBAU_05684_strain_CCBAU_05684	11
GCF_003296175.1_Nitratireductor_sp._OM-1_strain_OM-1|GCF_001889605.1_Mesorhizobium_oceanicum_strain_B7	11
GCF_003296175.1_Nitratireductor_sp._OM-1_strain_OM-1|GCF_001686985.1_Mesorhizobium_amorphae_CCNWGS0123_strain_CCNWGS0123	11
GCF_000013025.1_Hyphomonas_neptunium_ATCC_15444_strain_ATCC_15444	11
GCF_000299115.1_alpha_proteobacterium_HIMB59_strain_HIMB59|GCF_000689635.2_Anaplasma_phagocytophilum_str._Norway_variant2_strain_Norway_variant2	11
GCF_002005445.1_Acetobacter_aceti_strain_TMW2.1153	11
GCF_001889165.1_Bacillus_weihaiensis_strain_Alg07	11
GCF_000283575.1_Oscillibacter_valericigenes_Sjm18-20_strain_Sjm18-20|GCF_002998295.1_Fastidiosipila_sanguinis_strain_CCUG_47711	11
GCF_000163895.2_Filifactor_alocis_ATCC_35896_strain_ATCC_35896	11
GCF_000145275.1_Clostridium_cellulovorans_743B_strain_743B|GCF_006351925.1_Clostridium_sp._SYSU_GA15002T_strain_SYSU_GA15002T	11
GCF_000166355.1_Caldicellulosiruptor_hydrothermalis_108_strain_108|GCF_000166335.1_Caldicellulosiruptor_owensensis_OL_strain_OL	11
GCF_007164525.1_Rubrobacter_xylanophilus_strain_AA3-22	11
GCF_000018005.1_Frankia_sp._EAN1pec_strain_EAN1.pec|GCF_000013345.1_Frankia_casuarinae_strain_CcI3	11
GCF_000237145.1_Actinoplanes_sp._SE50/110_strain_SE50/110|GCF_000284295.1_Actinoplanes_missouriensis_431_strain_431	11
GCF_000024385.1_Thermomonospora_curvata_DSM_43183_strain_DSM_43183|GCF_003612775.1_Micromonospora_tulbaghiae_strain_CNY-010	11
GCF_000015405.1_Mycobacterium_sp._KMS_strain_KMS|GCF_001307545.1_Mycolicibacterium_fortuitum_strain_CT6	11
GCF_000184685.1_Intrasporangium_calvum_DSM_43043_strain_DSM_43043	11
GCF_008271365.1_Microbacterium_sp._1S1_strain_1S1	11
GCF_001542775.1_Microterricola_viridarii_strain_ERGS5_02|GCF_001513675.1_Microbacterium_sp._XT11_strain_XT11	11
GCF_000069225.1_Clavibacter_michiganensis_subsp._sepedonicus_strain_ATCC_33113|GCF_000355695.1_Clavibacter_michiganensis_subsp._nebraskensis_NCPPB_2581_strain_type_strain__NCPPB_2581	11
GCF_009184865.1_Streptomyces_sp._GY16_strain_GY16	11
GCF_003966975.1_Pelolinea_submarina_strain_MO-CFX1|GCF_900184705.1_Brevefilum_fermentans	11
GCF_001010485.1_Dehalococcoides_sp._UCH007_strain_UCH007|GCF_000009025.1_Dehalococcoides_mccartyi_CBDB1_strain_CBDB1	11
GCF_000240075.2_Flavobacterium_columnare_ATCC_49512_strain_ATCC_49512|GCF_001534645.1_Flavobacterium_columnare_strain_94-081	11
GCF_003096035.1_Flavobacterium_album_strain_HYN0059	11
GCF_002302415.1_Capnocytophaga_gingivalis_strain_H1496|GCF_008000935.1_Flavobacterium_sp._XS-5_strain_XS-5	11
GCF_008705155.1_Empedobacter_brevis_strain_SE1-3	11
GCF_003576455.2_Mucilaginibacter_sp._HYN0043_strain_HYN0043|GCF_007971525.1_Mucilaginibacter_ginsenosidivorax_strain_KHI28	11
GCF_006575665.1_Echinicola_sp._LN3S3_strain_LN3S3	11
GCF_000166395.1_Leadbetterella_byssophila_DSM_17132_strain_DSM_17132|GCF_003258705.1_Arcticibacterium_luteifluviistationis_strain_SM1504	11
GCF_003574965.1_Hymenobacter_sp._sh-6_strain_sh-6	11
GCF_007750855.1_Planctomycetes_bacterium_Pla175_strain_Pla175|GCF_007753455.1_Planctomycetes_bacterium_K2D_strain_K2D	11
GCF_008298035.1_Gimesia_maris_strain_DSM_8797	11
GCF_000186245.1_Nitratifractor_salsuginis_DSM_16511_strain_DSM_16511|GCF_000010325.1_Nitratiruptor_sp._SB155-2_strain_SB155-2	11
GCF_000194135.1_Hippea_maritima_DSM_10411_strain_DSM_10411	11
GCF_000024325.1_Desulfohalobium_retbaense_DSM_5692_strain_DSM_5692	11
GCF_000175115.2_Geobacter_sp._M18_strain_M18	11
GCF_000023645.1_Geobacter_sp._M21_strain_M21|GCF_000020725.1_Geobacter_bemidjiensis_Bem_strain_Bem	11
GCF_001027285.1_Archangium_gephyra_strain_DSM_2261|GCF_000012685.1_Myxococcus_xanthus_DK_1622_strain_DK_1622	11
GCF_002356115.1_Candidatus_Nitrosoglobus_terrae_strain_TAO100	11
GCF_002356355.1_Thiohalobacter_thiocyanaticus_strain_FOKN1	11
GCF_002752675.1_Massilia_violaceinigra_strain_B2	11
GCF_000196015.1_Cupriavidus_metallidurans_CH34_strain_CH34|GCF_000203875.1_Cupriavidus_pinatubonensis_JMP134_strain_JMP134	11
GCF_001483865.1_Roseateles_depolymerans_strain_KCTC_42856|GCF_005952805.1_Inhella_inkyongensis_strain_IMCC1713	11
GCF_001955695.1_Rhodoferax_koreense_strain_DCY-110	11
GCF_007431345.1_Chitinimonas_sp._R3-44_strain_R3-44	11
GCF_000198515.1_gamma_proteobacterium_HdN1	11
GCF_002006545.1_Pseudomonas_protegens_strain_H78	11
GCF_004118975.1_Luteimonas_sp._YGD11-2_strain_YGD11-2	11
GCF_002327105.1_Luteimonas_sp._100111_strain_100111|GCF_003293695.1_Luteimonas_sp._83-4_strain_83-4	11
GCF_000725385.1_Dyella_japonica_A8_strain_A8|GCF_001641285.1_Dyella_thiooxydans_strain_ATSB10	11
GCF_000319385.1_Candidatus_Endolissoclinum_faulkneri_L2_strain_L2|GCF_008728835.1_Rhodospirillaceae_bacterium_R5959_strain_R5959	11
GCF_003722335.1_Caulobacter_flavus_strain_RHGG3	11
GCF_004564215.1_Beijerinckiaceae_bacterium_strain_MG08	11
GCF_000019365.1_Methylobacterium_sp._4-46_strain_4-46|GCF_000022085.1_Methylobacterium_nodulans_ORS_2060_strain_ORS_2060	11
GCF_005153485.1_Pseudolabrys_sp._FHR47_strain_FHR47|GCF_001579845.1_Rhodoplanes_sp._Z2-YC6860_strain_YC6860	11
GCF_000017405.1_Ochrobactrum_anthropi_ATCC_49188_strain_ATCC_49188|GCF_002810325.1_Bartonella_sp._1-1C	10
GCF_008727715.1_Mesorhizobium_soli_strain_NIBRBAC000500504	10
GCF_001720465.1_Porphyrobacter_sp._LM_6_strain_LM_6	10
GCF_000016765.1_Sphingomonas_wittichii_RW1_strain_RW1	10
GCF_001717955.1_Sphingomonas_panacis_strain_DCY99|GCF_002002925.1_Sphingomonas_sp._LM7_strain_LM7	10
GCF_001717955.1_Sphingomonas_panacis_strain_DCY99|GCF_003314795.2_Sphingomonas_paucimobilis_strain_AIMST_S2	10
GCF_002269345.1_Altererythrobacter_mangrovi_strain_C9-11|GCF_001028705.1_Croceicoccus_naphthovorans_strain_PQ-2	10
GCF_003330885.1_Rhodobiaceae_bacterium_strain_SMS8	10
GCF_001679665.1_Caulobacteraceae_bacterium_OTSz_A_272_strain_OTSz_A_272|GCF_001854405.1_Hyphomonas_sp._Mor2	10
GCF_002879995.1_Ehrlichia_canis_strain_YZ-1|GCF_000689635.2_Anaplasma_phagocytophilum_str._Norway_variant2_strain_Norway_variant2	10
GCF_000195335.1_Marinithermus_hydrothermalis_DSM_14884_strain_DSM_14884|GCF_000092125.1_Meiothermus_silvanus_DSM_9946_strain_DSM_9946	10
GCF_000014725.1_Syntrophomonas_wolfei_subsp._wolfei_str._Goettingen_G311_strain_Goettingen_G311	10
GCF_000213235.1_Tepidanaerobacter_acetatoxydans_Re1_strain_Re1	10
GCF_000144645.1_Thermosediminibacter_oceani_DSM_16646_strain_DSM_16646|GCF_000012865.1_Carboxydothermus_hydrogenoformans_Z-2901_strain_Z-2901	10
GCF_000166415.1_Halanaerobium_hydrogeniformans|GCF_000165465.1_Halanaerobium_praevalens_DSM_2228_strain_DSM_2228	10
GCF_000473245.1_Bacillus_infantis_NRRL_B-14911_strain_NRRL_B-14911|GCF_900478165.1_Bacillus_lentus_strain_NCTC4824	10
GCF_002240355.1_Prauserella_marina_strain_DSM_45268	10
GCF_000015005.1_Mycolicibacterium_smegmatis_MC2_155_strain_MC2_155	10
GCF_001580385.1_Mycobacterium_tuberculosis_variant_bovis_BCG_str._Tokyo_172_strain_Tokyo_172	10
GCF_008001015.1_Serinicoccus_profundi_strain_CGMCC_4.5582	10
GCF_008365275.1_Lysinimonas_sp._KACC_19322_strain_KACC_19322	10
GCF_006352065.1_Georgenia_sp._Z443_strain_Z443	10
GCF_008033115.1_Cellulomonas_sp._Y8_strain_Y8	10
GCF_003097515.1_Streptomyces_tirandamycinicus_strain_HNM0039	10
GCF_000220705.2_Streptomyces_xinghaiensis_S187_strain_S187|GCF_001767375.1_Streptomyces_olivaceus_strain_KLBMP_5084	10
GCF_007362775.1_Microlunatus_sp._KUDC0627_strain_KUDC0627	10
GCF_004564375.1_Nocardioides_sp._MMS17-SY117_strain_MMS17-SY117	10
GCF_004777465.1_Nocardioides_daphniae_strain_JCM_16608	10
GCF_000199675.1_Anaerolinea_thermophila_UNI-1_strain_UNI-1	10
GCF_007971525.1_Mucilaginibacter_ginsenosidivorax_strain_KHI28	10
GCF_001659705.1_Arachidicoccus_sp._BS20_strain_BS20	10
GCF_000014145.1_Cytophaga_hutchinsonii_ATCC_33406_strain_ATCC_33406|GCF_000250635.1_Saprospira_grandis_str._Lewin_strain_Lewin	10
GCF_001499655.1_Candidatus_Protochlamydia_naegleriophila_strain_KNic|GCF_000648235.2_Neochlamydia_sp._S13_strain_S13	10
GCF_007751715.1_Planctomycetes_bacterium_CA51_strain_CA51	10
GCF_000166115.1_Desulfovibrio_vulgaris_RCH1_strain_RCH1|GCF_000015485.1_Desulfovibrio_vulgaris_DP4_strain_DP4	10
GCF_000012925.1_Geobacter_metallireducens_GS-15_strain_GS-15	10
GCF_000016745.1_Geobacter_uraniireducens_Rf4_strain_Rf4|GCF_000015045.1_Pelobacter_propionicus_DSM_2379_strain_DSM_2379	10
GCF_000196175.1_Bdellovibrio_bacteriovorus_HD100_strain_HD100	10
GCF_000020365.1_Desulfobacterium_autotrophicum_HRM2_strain_HRM2|GCF_000307105.1_Desulfobacula_toluolica_Tol2_strain_Tol2	10
GCF_000021905.1_Desulfatibacillum_aliphaticivorans_strain_AK-01	10
GCF_000143085.1_Nitrosococcus_watsonii_C-113_strain_C-113	10
GCF_004001245.1_Sulfurivermis_fontis_strain_JG42	10
GCF_002009425.1_Chromatiaceae_bacterium_2141T.STBD.0c.01a_strain_2141T.STBD.0c.01a|GCF_000801295.1_endosymbiont_of_unidentified_scaly_snail_isolate_Monju	10
GCF_003967195.1_Sulfuriflexus_mobilis_strain_aks1	10
GCF_007874125.1_Noviherbaspirillum_sp._UKPF54_strain_UKPF54|GCF_900130075.1_Herminiimonas_arsenitoxidans_strain_AS8	10
GCF_000612685.1_Castellaniella_defragrans_65Phen_strain_65Phen	10
GCF_900637555.1_Lautropia_mirabilis_strain_NCTC12852	10
GCF_001611015.1_Paraburkholderia_caribensis_strain_Bcrs1W	10
GCF_007556815.1_Paraburkholderia_megapolitana_strain_LMG_23650	10
GCF_000023745.1_Methylovorus_glucosetrophus_SIP3-4_strain_SIP3-4|GCF_000953015.1_Candidatus_Methylopumilus_turicensis_strain_MMS-10A-171	10
GCF_000355765.4_Nitrosospira_lacus_strain_APG3|GCF_000619905.2_Nitrosospira_briensis_C-128_strain_C-128	10
GCF_000236665.1_Azospira_oryzae_PS_strain_PS	10
GCF_008033135.1_Chitinolyticbacter_meiyuanensis_strain_SYBC-H1|GCF_003441615.1_Dechloromonas_sp._HYN0024_strain_HYN0024	10
GCF_002776555.1_Legionella_endosymbiont_of_Polyplax_serrata_strain_PsAG	10
GCF_000287235.1_Candidatus_Carsonella_ruddii_CE_isolate_Thao2000_strain_CE	10
GCF_000237065.1_Pseudomonas_fluorescens_F113_strain_F113|GCF_002355315.1_Pseudomonas_frederiksbergensis_strain_KNU-15	10
GCF_008806975.1_Cellvibrio_sp._KY-GH-1_strain_KY-GH-1	10
GCF_001442535.1_Lysobacter_antibioticus_strain_ATCC_29479|GCF_001442785.1_Lysobacter_capsici_strain_55	10
GCF_006337105.1_Thermomonas_sp._SY21_strain_SY21|GCF_001632775.1_Dokdonella_koreensis_DS-123_strain_DS-123	10
GCF_000325745.1_Liberibacter_crescens_BT-1_strain_BT-1	10
GCF_004323635.1_Rhizobiales_bacterium_PAMC_29148_strain_PAMC_29148	10
GCF_001741865.1_Bosea_vaviloviae_strain_Vaf18|GCF_002220095.1_Bosea_sp._AS-1_strain_AS-1	10
GCF_000021365.1_Oligotropha_carboxidovorans_OM5_strain_OM5__ATCC_49405	10
GCF_000013745.1_Rhodopseudomonas_palustris_BisB18_strain_BisB18	10
GCF_900231165.1_Hartmannibacter_diazotrophicus_strain_type_strain__E19|GCF_001999245.1_Labrenzia_aggregata_strain_RMAR6-6	9
GCF_001011155.1_Hoeflea_sp._IMCC20628_strain_IMCC20628|GCF_002810325.1_Bartonella_sp._1-1C	9
GCF_001889605.1_Mesorhizobium_oceanicum_strain_B7	9
GCF_001611975.1_Haematospirillum_jordaniae_strain_H5569|GCF_000968135.1_Magnetospira_sp._QH-2_strain_QH-2	9
GCF_001008165.2_Altererythrobacter_atlanticus_strain_26DY36	9
GCF_002269345.1_Altererythrobacter_mangrovi_strain_C9-11|GCF_001687545.1_Altererythrobacter_namhicola_strain_JCM_16345	9
GCF_004006175.1_Sedimentitalea_sp._W43_strain_W43	9
GCF_000299095.1_alpha_proteobacterium_HIMB5_strain_HIMB5|GCF_000012345.1_Candidatus_Pelagibacter_ubique_HTCC1062_strain_HTCC1062	9
GCF_004843345.1_Acetobacteraceae_bacterium_strain_868|GCF_004843165.1_Acetobacteraceae_bacterium_strain_880	9
GCF_000010985.1_Deferribacter_desulfuricans_SSM1_strain_SSM1	9
GCF_000484535.1_Gloeobacter_kilaueensis_JS1_strain_JS1|GCF_000011385.1_Gloeobacter_violaceus_PCC_7421_strain_PCC_7421	9
GCF_000218625.1_Flexistipes_sinusarabici_DSM_4947_strain_DSM_4947|GCF_002075285.3_Halomicronema_hongdechloris_C2206_strain_C2206	9
GCF_005697565.1_TM7_phylum_sp._oral_taxon_957_strain_BB001|GCF_005697215.1_TM7_phylum_sp._oral_taxon_488_strain_AC001	9
GCF_000317835.1_Deinococcus_peraridilitoris_DSM_19664_strain_DSM_19664|GCF_000025605.1_Thermocrinis_albus_DSM_14484_strain_DSM_14484	9
GCF_001584725.1_endosymbiont__TC1__of_Trimyema_compressum	9
GCF_001584725.1_endosymbiont__TC1__of_Trimyema_compressum|GCF_000021925.1_Desulfitobacterium_hafniense_DCB-2_strain_DCB-2	9
GCF_000092945.1_Thermincola_potens_JR_strain_JR	9
GCF_003640545.1_Candidatus_Phytoplasma_ziziphi	9
GCF_003726115.1_Bacillus_circulans_strain_PK3_138|GCF_003726095.1_Bacillus_circulans_strain_PK3_109	9
GCF_000242895.2_Bacillus_sp._1NLA3E_strain_1NLA3E|GCF_900478165.1_Bacillus_lentus_strain_NCTC4824	9
GCF_003667825.1_Bacillus_litoralis_strain_Bac94	9
GCF_001629705.1_Fictibacillus_phosphorivorans_strain_G25-29|GCF_001642935.1_Fictibacillus_arsenicus_strain_G25-54	9
GCF_003584705.1_Lachnospiraceae_bacterium_GAM79_strain_GAM79	9
GCF_000144625.1_Clostridium_saccharolyticum_WM1_strain_WM1	9
GCF_000024385.1_Thermomonospora_curvata_DSM_43183_strain_DSM_43183|GCF_008824145.1_Actinomadura_sp._WMMB499_strain_WMMB499	9
GCF_009497075.1_Nonomuraea_sp._WYY166_strain_WYY166	9
GCF_002057455.1_Nonomuraea_sp._ATCC_55076_strain_ATCC_55076|GCF_000294515.1_Nocardiopsis_alba_ATCC_BAA-2165_strain_ATCC_BAA-2165	9
GCF_000284295.1_Actinoplanes_missouriensis_431_strain_431	9
GCF_001294645.1_Pseudonocardia_sp._HH130629-09_strain_HH130629-09|GCF_001294425.1_Pseudonocardia_sp._EC080625-04_strain_EC080625-04	9
GCF_000214175.1_Hoyosella_subflava_DQS3-9A1_strain_DQS3-9A1	9
GCF_001886515.1_Mycobacterium_sp._WY10_strain_WY10	9
GCF_000331165.2_Mycolicibacterium_smegmatis_MKD8_strain_MKD8	9
GCF_001583415.1_Mycolicibacterium_phlei_strain_CCUG_21000	9
GCF_900187145.1_Mycolicibacter_terrae_strain_NCTC10856|GCF_000214155.1_Mycolicibacter_sinensis_strain_JDM601	9
GCF_007859675.1_Humibacter_sp._WJ7-1_strain_WJ7-1|GCF_003627075.1_Lysinimonas_sp._2DFWR-13_strain_2DFWR-13	9
GCF_003258605.2_Streptacidiphilus_sp._DSM_106435_strain_DSM_106435	9
GCF_000176115.2_Streptomyces_pratensis_ATCC_33331_strain_ATCC_33331|GCF_002082175.1_Streptomyces_violaceoruber_strain_S21	9
GCF_003330845.1_Streptomyces_sp._Go-475_strain_Go-475|GCF_900236475.1_Streptomyces_chartreusis_NRRL_3882	9
GCF_002847285.1_Streptomyces_sp._CMB-StM0423_strain_CMB-StM0423|GCF_000092385.1_Streptomyces_bingchenggensis_BCW-1_strain_BCW-1	9
GCF_003065605.1_Aeromicrobium_sp._592_strain_592	9
GCF_004564375.1_Nocardioides_sp._MMS17-SY117_strain_MMS17-SY117|GCF_006494775.1_Nocardioides_humi_strain_DCY24	9
GCF_000025025.1_Dehalococcoides_mccartyi_VS_strain_VS	9
GCF_000017805.1_Roseiflexus_castenholzii_DSM_13941_strain_DSM_13941|GCF_000024985.1_Sphaerobacter_thermophilus_DSM_20745_strain_DSM_20745	9
GCF_001443605.1_Salinivirga_cyanobacteriivorans_strain_L21-Spi-D4	9
GCF_000473305.1_Bacteroidales_bacterium_CF_strain_CF|GCF_006542745.1_Alistipes_sp._6CPBBH3_strain_6CPBBH3	9
GCF_003143535.1_Pseudarcicella_sp._HME7025_strain_HME7025	9
GCF_001577755.1_Rufibacter_sp._DG15C_strain_DG15C	9
GCF_003600625.1_Arachidicoccus_sp._KIS59-12_strain_KIS59-12	9
GCF_000020225.1_Akkermansia_muciniphila_ATCC_BAA-835_strain_ATCC_BAA-835	9
GCF_000020225.1_Akkermansia_muciniphila_ATCC_BAA-835_strain_ATCC_BAA-835|GCF_004015085.1_Akkermansia_muciniphila_strain_EB-AMDK-18	9
GCF_007748015.1_Planctomycetes_bacterium_Pan110_strain_Pan110|GCF_008298035.1_Gimesia_maris_strain_DSM_8797	9
GCF_001956985.1_Paludisphaera_borealis_strain_PX4|GCF_008087625.1_Aquisphaera_giovannonii_strain_OJF2	9
GCF_001548055.1_Sulfurospirillum_cavolei_strain_UCH003|GCF_001190755.1_Campylobacter_ureolyticus_RIGS_9880_strain_RIGS_9880	9
GCF_000012885.1_Pelobacter_carbinolicus_DSM_2380_strain_DSM_2380	9
GCF_000092205.1_Desulfurivibrio_alkaliphilus_AHT_2_strain_AHT_2	9
GCF_000012805.1_Nitrosococcus_oceani_ATCC_19707_strain_ATCC_19707|GCF_000143085.1_Nitrosococcus_watsonii_C-113_strain_C-113	9
GCF_001753245.1_Acidihalobacter_prosperus_strain_F5	9
GCF_001187785.1_Wenzhouxiangella_marina_strain_KCTC_42284	9
GCF_002355735.1_Sulfuricaulis_limicola_strain_HA5	9
GCF_000815025.1_Coxiella_endosymbiont_of_Amblyomma_americanum	9
GCF_001040945.1_Herbaspirillum_seropedicae_strain_Z67	9
GCF_001941825.1_Massilia_putida_strain_6NM-7T|GCF_005280315.1_Massilia_umbonata_strain_DSMZ_26121	9
GCF_000009285.1_Cupriavidus_necator_H16_strain_H16	9
GCF_005952805.1_Inhella_inkyongensis_strain_IMCC1713	9
GCF_003019815.1_Variovorax_sp._PMC12_strain_PMC12	9
GCF_002056725.1_Comamonas_kerstersii_strain_8943|GCF_002158865.1_Comamonas_serinivorans_strain_DSM_26136	9
GCF_000015325.1_Acidovorax_citrulli_AAC00-1_strain_AAC00-1|GCF_000176855.2_Acidovorax_avenae_subsp._avenae_ATCC_19860_strain_ATCC_19860	9
GCF_000215705.1_Ramlibacter_tataouinensis_TTB310_strain_TTB310	9
GCF_001580455.1_Ramlibacter_tataouinensis_strain_5-10	9
GCF_003330805.1_Paraburkholderia_hospita_strain_mHSR1|GCF_003330825.1_Paraburkholderia_terricola_strain_mHS1	9
GCF_000196355.1_Nitrosospira_multiformis_ATCC_25196_strain_ATCC_25196	9
GCF_002951955.1_Vitreoscilla_sp._C1_strain_C1|GCF_000021025.1_Laribacter_hongkongensis_HLHK9_strain_HLHK9	9
GCF_008033135.1_Chitinolyticbacter_meiyuanensis_strain_SYBC-H1|GCF_003967275.1_Sulfuritortus_calidifontis_strain_J1A	9
GCF_001545155.1_Halomonas_chromatireducens_strain_AGD_8-3	9
GCF_003072645.1_Gammaproteobacteria_bacterium_DM2_strain_DM2	9
GCF_002117105.1_Oceanicoccus_sagamiensis_strain_NBRC_107125	9
GCF_000972865.1_Pseudoxanthomonas_suwonensis_strain_J1	9
GCF_003352785.1_Xylella_taiwanensis_strain_PLS235|GCF_000698825.1_Xylella_fastidiosa_MUL0034_strain_MUL0034	9
GCF_004114615.1_Dyella_sp._M7H15-1_strain_M7H15-1	9
GCF_006385595.1_Luteibacter_pinisoli_strain_MAH-14	9
GCF_000319385.1_Candidatus_Endolissoclinum_faulkneri_L2_strain_L2|GCF_003568845.1_Indioceanicola_profundi_strain_SCSIO_08040	9
GCF_000513295.1_Magnetospirillum_gryphiswaldense_MSR-1_v2_strain_MSR-1	9
GCF_006547065.1_Brevundimonas_sp._M20_strain_M20	9
GCF_003173775.1_Methylobacterium_sp._17Sr1-1_strain_17Sr1-1|GCF_000018845.1_Methylorubrum_extorquens_PA1_strain_PA1	9
GCF_003008515.1_Phreatobacter_cathodiphilus_strain_S-12|GCF_002741015.1_Microvirga_ossetica_strain_V5/3M	9
GCF_000013885.1_Nitrobacter_hamburgensis_X14_strain_X14|GCF_000012725.1_Nitrobacter_winogradskyi_Nb-255_strain_Nb-255	9
GCF_000014825.1_Rhodopseudomonas_palustris_BisA53_strain_BisA53	9
GCF_900011245.1_Bradyrhizobium_sp.|GCF_001693515.2_Bradyrhizobium_paxllaeri_strain_LMTR_21	9
GCF_003296175.1_Nitratireductor_sp._OM-1_strain_OM-1	8
GCF_003952385.1_Mesorhizobium_sp._M1D.F.Ca.ET.043.01.1.1_strain_M1D.F.Ca.ET.043.01.1.1	8
GCF_001605015.1_Aminobacter_aminovorans_strain_KCTC_2477|GCF_003063555.1_Aminobacter_sp._MSH1_strain_MSH1	8
GCF_001953055.1_Nitratireductor_basaltis_strain_RR3-28	8
GCF_003433515.1_Maritalea_myrionectae_strain_HL2708#5	8
GCF_002949085.1_Devosia_sp._I507_strain_I507	8
GCF_001011155.1_Hoeflea_sp._IMCC20628_strain_IMCC20628|GCF_008000755.1_Youhaiella_tibetensis_strain_fig4	8
GCF_004564135.1_Terasakiella_sp._SH-1_strain_SH-1|GCF_000300235.2_Thalassospira_xiamenensis_M-5___DSM_17429_strain_M-5	8
GCF_003264115.1_Erythrobacter_sp._KY5_strain_KY5|GCF_002237615.1_Erythrobacter_flavus_strain_VG1	8
GCF_004135585.1_Sphingosinicella_sp._BN140058_strain_BN140058|GCF_003967095.1_Sphingosinicella_microcystinivorans_strain_B9	8
GCF_000277755.1_Zymomonas_mobilis_subsp._mobilis_ATCC_29191_strain_ATCC_29191|GCF_000007105.1_Zymomonas_mobilis_subsp._mobilis_ZM4___ATCC_31821_strain_ZM4	8
GCF_000277755.1_Zymomonas_mobilis_subsp._mobilis_ATCC_29191_strain_ATCC_29191|GCF_001890385.1_Sphingomonas_sp._JJ-A5_strain_JJ-A5	8
GCF_000023785.1_Hirschia_baltica_ATCC_49814	8
GCF_003071405.1_Rhodobacter_blasticus_strain_28/5	8
GCF_001633145.1_Rhodovulum_sulfidophilum_strain_SNK001|GCF_001856665.1_Rhodobacter_sp._LPB0142_strain_LPB0142	8
GCF_000730245.1_endosymbiont_of_Acanthamoeba_sp._UWC8|GCF_000689635.2_Anaplasma_phagocytophilum_str._Norway_variant2_strain_Norway_variant2	8
GCF_004843345.1_Acetobacteraceae_bacterium_strain_868	8
GCF_000317475.1_Oscillatoria_nigro-viridis_PCC_7112_strain_PCC_7112	8
GCF_008386235.1_Thermosynechococcus_sp._CL-1_strain_CL-1|GCF_002754935.1_Synechococcus_lividus_PCC_6715_strain_PCC_6715	8
GCF_000266925.1_Acetomicrobium_mobile_DSM_13181_strain_DSM_13181|GCF_000025885.1_Aminobacterium_colombiense_DSM_12261_strain_DSM_12261	8
GCF_003991135.1_Anoxybacter_fermentans_strain_DY22613	8
GCF_000020485.1_Halothermothrix_orenii_H_168_strain_H_168__DSM_9562|GCF_003953885.1_Halocella_sp._SP3-1_strain_SP3-1	8
GCF_000233715.2_Desulfallas_gibsoniae_DSM_7213_strain_DSM_7213	8
GCF_002224645.1_Dehalobacterium_formicoaceticum_strain_DMC|GCF_000021925.1_Desulfitobacterium_hafniense_DCB-2_strain_DCB-2	8
GCF_000092945.1_Thermincola_potens_JR_strain_JR|GCF_000284095.1_Selenomonas_ruminantium_subsp._lactilytica_TAM6421_strain_TAM6421	8
GCF_000508245.1_Mycoplasma_ovis_str._Michigan_strain_Michigan|GCF_000277795.1_Mycoplasma_wenyonii_str._Massachusetts_strain_Massachusetts	8
GCF_002706425.1_Lactobacillus_coryniformis_subsp._coryniformis_KCTC_3167___DSM_20001_strain_DSM_20001|GCF_009184705.1_Lactobacillus_mali_strain_LM596	8
GCF_005154805.1_Bacillus_sp._S3_strain_S3	8
GCF_003667865.1_Bacillus_marisflavi_strain_Bac144	8
GCF_900120375.1_Ndongobacter_massiliensis_strain_Marseille-P3170|GCF_900119705.1_Murdochiella_vaginalis_strain_Marseille-P2341	8
GCF_000237145.1_Actinoplanes_sp._SE50/110_strain_SE50/110	8
GCF_000016425.1_Salinispora_tropica_CNB-440_strain_CNB-440	8
GCF_003711105.1_Actinoplanes_teichomyceticus_ATCC_31121_strain_ATCC_31121	8
GCF_004795915.1_Rhodococcus_sp._PAMC28707_strain_PAMC28707	8
GCF_000230895.2_Mycolicibacterium_rhodesiae_NBB3_strain_NBB3	8
GCF_003609695.1_Mycobacterium_marinum_strain_ATCC_927	8
GCF_001620025.1_Rhodococcus_sp._PBTS_1_strain_PBTS_1|GCF_000009805.1_Nocardia_farcinica_IFM_10152_strain_IFM_10152	8
GCF_004295485.1_Janibacter_limosus_strain_P3-3-X1	8
GCF_006337125.1_Serinicoccus_chungangensis_strain_CCUG_59777	8
GCF_008727755.1_Microbacterium_sp._ST-M6_strain_ST-M6	8
GCF_001792815.1_Microbacterium_sp._BH-3-3-3_strain_BH-3-3-3	8
GCF_006337065.1_Agromyces_sp._HY052_strain_HY052|GCF_001513675.1_Microbacterium_sp._XT11_strain_XT11	8
GCF_001806325.1_Curtobacterium_sp._BH-2-1-1_strain_BH-2-1-1	8
GCF_003611035.1_Cryobacterium_sp._GCJ02_strain_GCJ02	8
GCF_001542775.1_Microterricola_viridarii_strain_ERGS5_02|GCF_002205495.2_Cryobacterium_sp._LW097_strain_LW097	8
GCF_000024065.1_Jonesia_denitrificans_DSM_20603_strain_DSM_20603|GCF_001042695.1_Scardovia_inopinata_JCM_12537_strain_JCM_12537	8
GCF_003122365.1_Streptomyces_spongiicola_strain_HNM0071	8
GCF_003122365.1_Streptomyces_spongiicola_strain_HNM0071|GCF_003097515.1_Streptomyces_tirandamycinicus_strain_HNM0039	8
GCF_003258605.2_Streptacidiphilus_sp._DSM_106435_strain_DSM_106435|GCF_002082605.1_Kitasatospora_aureofaciens_strain_DM-1	8
GCF_002943525.1_Kitasatospora_sp._MMS16-BH015_strain_MMS16-BH015	8
GCF_003330865.1_Streptomyces_atratus_strain_SCSIO_ZH16	8
GCF_002284915.1_Actinobacteria_bacterium_IMCC26077_strain_IMCC26077|GCF_000284015.1_Blastococcus_saxobsidens_DD2_strain_DD2	8
GCF_007362775.1_Microlunatus_sp._KUDC0627_strain_KUDC0627|GCF_001998865.1_Tessaracoccus_flavescens_strain_SST-39T	8
GCF_009557055.1_Nocardioides_sp._dk884_strain_dk884	8
GCF_006007965.1_Nocardioides_sp._dk3136_strain_dk3136|GCF_004014875.1_Nocardioides_sp._HY056_strain_HY056	8
GCF_002356295.1_Labilibaculum_antarcticum_strain_SPP2	8
GCF_001443605.1_Salinivirga_cyanobacteriivorans_strain_L21-Spi-D4|GCF_006542745.1_Alistipes_sp._6CPBBH3_strain_6CPBBH3	8
GCF_003097535.1_Flavobacterium_pallidum_strain_HYN0049|GCF_003055625.1_Flavobacterium_magnum_strain_HYN0048	8
GCF_004797125.1_Flavobacterium_sp._GS03_strain_GS03	8
GCF_000754405.1_Flavobacterium_psychrophilum_FPG3_strain_FPG3	8
GCF_001857965.1_Flavobacterium_commune_strain_PK15	8
GCF_001971785.1_Seonamhaeicola_sp._S2-3_strain_S2-3|GCF_002966125.1_Aureitalea_sp._RR4-38_strain_RR4-38	8
GCF_000236705.1_Owenweeksia_hongkongensis_DSM_17368_strain_DSM_17368|GCF_002369955.1_Ichthyobacterium_seriolicida_strain_JBKA-6	8
GCF_000747525.1_Sphingobacterium_sp._ML3W_strain_ML3W	8
GCF_000190735.1_Pseudopedobacter_saltans_DSM_12145_strain_DSM_12145|GCF_001590605.1_Pedobacter_cryoconitis_strain_PAMC_27485	8
GCF_000023125.1_Dyadobacter_fermentans_DSM_18053_strain_DSM_18053|GCF_003574965.1_Hymenobacter_sp._sh-6_strain_sh-6	8
GCF_001997385.1_Sedimentisphaera_cyanobacteriorum_strain_L21-RPul-D3	8
GCF_007750395.1_Planctomycetes_bacterium_Pla110_strain_Pla110|GCF_000165715.2_Rubinisphaera_brasiliensis_DSM_5305_strain_DSM_5305	8
GCF_000284315.1_Leptospirillum_ferrooxidans_C2-3_strain_C2-3	8
GCF_000022265.1_Geobacter_daltonii_FRC-32_strain_FRC-32	8
GCF_000020385.1_Geobacter_lovleyi_SZ_strain_SZ|GCF_000015045.1_Pelobacter_propionicus_DSM_2379_strain_DSM_2379	8
GCF_002305875.1_Cystobacter_fuscus_strain_DSM_52655|GCF_002305855.1_Melittangium_boletus_DSM_14713_strain_DSM_14713	8
GCF_000165485.1_Stigmatella_aurantiaca_DW4/3-1_strain_DW4/3-1|GCF_000012685.1_Myxococcus_xanthus_DK_1622_strain_DK_1622	8
GCF_002872415.1_Bacteriovorax_stolpii_strain_DSM_12778	8
GCF_000307105.1_Desulfobacula_toluolica_Tol2_strain_Tol2	8
GCF_000020365.1_Desulfobacterium_autotrophicum_HRM2_strain_HRM2|GCF_000018405.1_Desulfococcus_oleovorans_Hxd3_strain_Hxd3	8
GCF_004322755.1_Massilia_albidiflava_strain_DSM_17472	8
GCF_000013625.1_Janthinobacterium_sp._Marseille_strain_Marseille	8
GCF_002222655.1_Vitreoscilla_filiformis_strain_ATCC_15551	8
GCF_003019815.1_Variovorax_sp._PMC12_strain_PMC12|GCF_001577265.1_Variovorax_sp._PAMC_28711_strain_PAMC_28711	8
GCF_000219915.2_Advenella_kashmirensis_WT001_strain_WT001|GCF_000521505.1_Advenella_mimigardefordensis_DPN7_strain_DPN7	8
GCF_000967305.2_Alcaligenes_faecalis_strain_ZD02|GCF_001641975.2_Alcaligenes_faecalis_strain_P156	8
GCF_002002905.1_Aquaspirillum_sp._LM1_strain_LM1	8
GCF_002863805.1_Rhodocyclaceae_bacterium_strain_Thauera-like	8
GCF_000236665.1_Azospira_oryzae_PS_strain_PS|GCF_003441615.1_Dechloromonas_sp._HYN0024_strain_HYN0024	8
GCF_001697225.1_Immundisolibacter_cernigliae_strain_TR3.2|GCF_000008325.1_Methylococcus_capsulatus_str._Bath_strain_Bath	8
GCF_000260965.1_Methylophaga_frappieri_strain_JAM7	8
GCF_001880225.1_Francisella_sp._CA97-1460_strain_CA97-1460|GCF_000815225.1_Allofrancisella_guangzhouensis_strain_08HL01032	8
GCF_002162375.1_Oleiphilus_messinensis_strain_ME102	8
GCF_000287275.1_Candidatus_Carsonella_ruddii_HC_isolate_Thao2000_strain_HC|GCF_000953435.1_Candidatus_Evansia_muelleri	8
GCF_002795845.1_Reinekea_forsetii_strain_Hel1_31_D35	8
GCF_003367315.1_Saccharospirillum_mangrovi_strain_HK-33	8
GCF_008630635.1_Neptunomonas_concharum_strain_JCM17730	8
GCF_008807395.1_Pseudomonas_sp._C27_2019__strain_C27_2019_	8
GCF_001663815.1_Halothiobacillus_sp._LS2_strain_LS2|GCF_000024765.1_Halothiobacillus_neapolitanus_c2_strain_c2	8
GCF_006337105.1_Thermomonas_sp._SY21_strain_SY21	8
GCF_000233915.3_Pseudoxanthomonas_spadix_BD-a59_strain_BD-a59	8
GCF_001700965.1_Stenotrophomonas_nitritireducens_strain_2001	8
GCF_000185965.1_Pseudoxanthomonas_suwonensis_11-1_strain_11-1|GCF_000698825.1_Xylella_fastidiosa_MUL0034_strain_MUL0034	8
GCF_004168365.1_Xanthomonadaceae_bacterium_AQ6-296_strain_AQ6-296|GCF_001632775.1_Dokdonella_koreensis_DS-123_strain_DS-123	8
GCF_000496595.1_Candidatus_Liberibacter_americanus_str._Sao_Paulo_strain_Sao_Paulo|GCF_001021085.1_Candidatus_Liberibacter_africanus_PTSAPSY_strain_PTSAPSY	8
GCF_900231165.1_Hartmannibacter_diazotrophicus_strain_type_strain__E19|GCF_004102925.1_Brevundimonas_diminuta_strain_ATCC_B__19146	8
GCF_003966715.1_Blastochloris_sp._GI_strain_GI	8
GCF_000304315.1_Methylocystis_sp._SC2_strain_SC2	8
GCF_003855495.1_Methylocystis_rosea_strain_GW6|GCF_000304315.1_Methylocystis_sp._SC2_strain_SC2	8
GCF_002117405.1_Methylocystis_bryophila_strain_S285|GCF_002752655.1_Methylosinus_trichosporium_OB3b_strain_OB3b	8
GCF_009363855.1_Microvirga_sp._HR1_strain_HR1|GCF_002741015.1_Microvirga_ossetica_strain_V5/3M	8
GCF_003173775.1_Methylobacterium_sp._17Sr1-1_strain_17Sr1-1|GCF_002741015.1_Microvirga_ossetica_strain_V5/3M	8
GCF_003031245.1_Rhodopseudomonas_palustris_strain_YSC3	8
GCF_000010525.1_Azorhizobium_caulinodans_ORS_571_strain_ORS_571	8
GCF_000981545.1_Candidatus_Filomicrobium_marinum_strain_Y|GCF_000143145.1_Hyphomicrobium_denitrificans_ATCC_51888_strain_ATCC_51888	7
GCF_900231165.1_Hartmannibacter_diazotrophicus_strain_type_strain__E19	7
GCF_002007565.1_Bartonella_apis_strain_BBC0122|GCF_002007505.1_Bartonella_apis_strain_BBC0244	7
GCF_001686985.1_Mesorhizobium_amorphae_CCNWGS0123_strain_CCNWGS0123	7
GCF_003063555.1_Aminobacter_sp._MSH1_strain_MSH1	7
GCF_000226315.1_Micavibrio_aeruginosavorus_ARL-13_strain_ARL-13|GCF_000348745.1_Micavibrio_aeruginosavorus_EPB_strain_EPB	7
GCF_005849285.1_Emcibacter_sp._MEBiC09520_strain_MEBiC09520	7
GCF_001611975.1_Haematospirillum_jordaniae_strain_H5569|GCF_000013085.1_Rhodospirillum_rubrum_ATCC_11170_strain_ATCC_11170	7
GCF_002151445.1_Sphingomonas_sp._KC8_strain_KC8	7
GCF_000715175.2_Sphingomonas_wittichii_DC-6_strain_DC-6	7
GCF_000764535.1_Sphingomonas_taxi_strain_ATCC_55669	7
GCF_003660165.1_Sphingomonas_sp._YZ-8_strain_YZ-8	7
GCF_004135585.1_Sphingosinicella_sp._BN140058_strain_BN140058|GCF_000512205.2_Sphingomonas_sanxanigenens_DSM_19645___NX02_strain_NX02	7
GCF_003860345.1_Novosphingobium_tardaugens_NBRC_16725_strain_NBRC_16725	7
GCF_000017565.1_Parvibaculum_lavamentivorans_DS-1_strain_DS-1	7
GCF_000152825.2_Parvularcula_bermudensis_HTCC2503_strain_HTCC2503	7
GCF_000730245.1_endosymbiont_of_Acanthamoeba_sp._UWC8	7
GCF_002374845.2_Wolbachia_pipientis_strain_wAlbB-HN2016	7
GCF_001889525.1_Granulibacter_bethesdensis_strain_NIH6.1|GCF_001889505.1_Granulibacter_bethesdensis_strain_NIH9.1	7
GCF_001507665.1_Deinococcus_actinosclerus_strain_BM2	7
GCF_000020945.1_Coprothermobacter_proteolyticus_DSM_5265_strain_DSM_5265|GCF_000016785.1_Thermotoga_petrophila_RKU-1_strain_RKU-1	7
GCF_000024905.1_Thermanaerovibrio_acidaminovorans_DSM_6589_strain_DSM_6589	7
GCF_000191045.1_Desulfurobacterium_thermolithotrophum_DSM_11699_strain_DSM_11699|GCF_000185805.1_Thermovibrio_ammonificans_HB-1_strain_HB-1	7
GCF_000284335.1_Caldisericum_exile_AZM16c01_strain_AZM16c01|GCF_000025605.1_Thermocrinis_albus_DSM_14484_strain_DSM_14484	7
GCF_000020485.1_Halothermothrix_orenii_H_168_strain_H_168__DSM_9562	7
GCF_002005145.1_Desulfotomaculum_ferrireducens_strain_GSS09	7
GCF_000208405.1_Selenomonas_sputigena_ATCC_35185_strain_ATCC_35185	7
GCF_001717585.1_Selenomonas_sp._oral_taxon_920_strain_W5150	7
GCF_900637515.1_Veillonella_dispar_strain_NCTC11831|GCF_000284095.1_Selenomonas_ruminantium_subsp._lactilytica_TAM6421_strain_TAM6421	7
GCF_002243515.1_Tumebacillus_algifaecis_strain_THMBR28|GCF_002162355.1_Tumebacillus_avium_strain_AR23208	7
GCF_002893785.1_Laceyella_sacchari_strain_FBKL4.010|GCF_002005165.1_Novibacillus_thermophilus_strain_SG-1	7
GCF_002205515.1_Ureaplasma_parvum_strain_hebnu3h04	7
GCF_003586445.1_Bacillus_sp._Y1|GCF_900478165.1_Bacillus_lentus_strain_NCTC4824	7
GCF_000967915.1_Acholeplasma_brassicae_strain_O502|GCF_003667825.1_Bacillus_litoralis_strain_Bac94	7
GCF_003534205.1_Listeria_weihenstephanensis_strain_WS_4560	7
GCF_003047205.1_Carboxydocella_thermautotrophica_strain_019|GCF_000023045.1_Exiguobacterium_sp._AT1b_strain_AT1b	7
GCF_003312465.1_Faecalibacterium_prausnitzii_strain_APC918/95b|GCF_002586945.1_Faecalibacterium_prausnitzii_strain_Indica	7
GCF_002999035.1_Lachnospiraceae_bacterium_oral_taxon_500_strain_W11650	7
GCF_004101785.1_Soehngenia_sp._W6_strain_W6|GCF_900683775.1_Eubacterium_limosum	7
GCF_004323735.1_Streptomonospora_sp._M2_strain_M2	7
GCF_002263495.1_Nocardiopsis_gilva_YIM_90087_strain_YIM_90087|GCF_000294515.1_Nocardiopsis_alba_ATCC_BAA-2165_strain_ATCC_BAA-2165	7
GCF_000014565.1_Rhodococcus_jostii_RHA1_strain_RHA1	7
GCF_003614435.1_Mycobacterium_paragordonae_strain_49061	7
GCF_001855255.1_Mycobacterium_tuberculosis_strain_1458|GCF_001544955.1_Mycobacterium_tuberculosis_strain_22115	7
GCF_001542775.1_Microterricola_viridarii_strain_ERGS5_02|GCF_003065485.1_Salinibacterium_sp._CGMCC_1.16371_strain_CGMCC_1.16371	7
GCF_003070885.1_Agromyces_sp._MF30-A_strain_MF30-A	7
GCF_000470775.1_Leifsonia_xyli_subsp._cynodontis_DSM_46306_strain_DSM_46306|GCF_001513675.1_Microbacterium_sp._XT11_strain_XT11	7
GCF_002355535.1_Aurantimicrobium_minutum_strain_KNC	7
GCF_002355395.1_Microcella_alkaliphila_strain_JAM_AC0309	7
GCF_000269985.1_Kitasatospora_setae_KM-6054_strain_KM-6054	7
GCF_000261345.2_Streptomyces_globisporus_C-1027_strain_C-1027	7
GCF_008704445.1_Streptomyces_prasinus_strain_ATCC_13879	7
GCF_003443875.1_Aeromicrobium_sp._A1-2_strain_A1-2|GCF_003065605.1_Aeromicrobium_sp._592_strain_592	7
GCF_000266885.1_Turneriella_parva_DSM_21527_strain_DSM_21527|GCF_001444465.1_Leptospira_borgpetersenii_serovar_Ballum_strain_56604	7
GCF_004355225.1_Flavobacterium_sp._GS13_strain_GS13	7
GCF_000016645.1_Flavobacterium_johnsoniae_UW101_strain_UW101__ATCC_17061|GCF_003312915.1_Flavobacterium_sp._HYN0086_strain_HYN0086	7
GCF_001761325.1_Lutibacter_sp._LPB0138_strain_LPB0138|GCF_001697185.1_Wenyingzhuangia_fucanilytica_strain_CZ1127	7
GCF_007971025.1_Mucilaginibacter_ginsenosidivorans_strain_Gsoil_3017	7
GCF_000023825.1_Pedobacter_heparinus_DSM_2366_strain_DSM_2366|GCF_001590605.1_Pedobacter_cryoconitis_strain_PAMC_27485	7
GCF_002108455.1_Fibrella_sp._ES10-3-2-2_strain_ES10-3-2-2|GCF_001988955.1_Spirosoma_montaniterrae_strain_DY10	7
GCF_001611675.1_Pontibacter_akesuensis_strain_AKS_1T	7
GCF_001577755.1_Rufibacter_sp._DG15C_strain_DG15C|GCF_001310085.1_Rufibacter_tibetensis_strain_1351	7
GCF_003970675.1_Flammeovirga_sp._L12M1_strain_L12M1|GCF_000265505.1_Bernardetia_litoralis_DSM_6794_strain_DSM_6794	7
GCF_000146505.1_Fibrobacter_succinogenes_subsp._succinogenes_S85_strain_S85	7
GCF_002117005.1_Sedimentisphaera_salicampi_strain_ST-PulAB-D4|GCF_001997385.1_Sedimentisphaera_cyanobacteriorum_strain_L21-RPul-D3	7
GCF_002355835.1_Candidatus_Endomicrobium_trichonymphae	7
GCF_001693335.1_Helicobacter_sp._MIT_01-6242_strain_MIT_01-6242	7
GCF_000183725.1_Sulfuricurvum_kujiense_DSM_16994_strain_DSM_16994|GCF_900638355.1_Helicobacter_pullorum_strain_NCTC13154	7
GCF_001887775.1_Pelobacter_sp._SFB93_strain_SFB93|GCF_000012885.1_Pelobacter_carbinolicus_DSM_2380_strain_DSM_2380	7
GCF_001887775.1_Pelobacter_sp._SFB93_strain_SFB93|GCF_001278055.1_Desulfuromonas_soudanensis_strain_WTL	7
GCF_000007985.2_Geobacter_sulfurreducens_PCA_strain_PCA	7
GCF_000023645.1_Geobacter_sp._M21_strain_M21	7
GCF_000020725.1_Geobacter_bemidjiensis_Bem_strain_Bem	7
GCF_000067165.1_Sorangium_cellulosum_So_ce56_strain_So_ce_56|GCF_002950945.1_Sorangium_cellulosum_strain_So_ce26	7
GCF_000020805.1_Anaeromyxobacter_sp._K_strain_K	7
GCF_001854245.1_Desulfococcus_multivorans_strain_DSM_2059	7
GCF_002813635.1_Spiribacter_roseus_strain_SSL50	7
GCF_001632845.1_Ectothiorhodospira_sp._BSL-9_strain_BSL-9|GCF_000021985.1_Thioalkalivibrio_sulfidiphilus_HL-EbGr7_strain_HL-EbGR7	7
GCF_003184265.1_Acidiferrobacter_sp._SPIII_3_strain_SPIII_3	7
GCF_002355735.1_Sulfuricaulis_limicola_strain_HA5|GCF_000815025.1_Coxiella_endosymbiont_of_Amblyomma_americanum	7
GCF_000020825.1_Acidithiobacillus_ferrooxidans_ATCC_53993_strain_ATCC_53993	7
GCF_002127965.1_Oxalobacter_formigenes_strain_HC-1	7
GCF_003028855.1_Massilia_armeniaca_strain_ZMN-3	7
GCF_003260185.2_Cupriavidus_metallidurans_strain_BS1	7
GCF_007874125.1_Noviherbaspirillum_sp._UKPF54_strain_UKPF54|GCF_008271425.1_Cupriavidus_campinensis_strain_MJ1	7
GCF_001477625.1_Paucibacter_sp._KCTC_42545_strain_KCTC_42545	7
GCF_001017435.1_Polyangium_brachysporum_strain_DSM_7029|GCF_000284255.1_Rubrivivax_gelatinosus_IL144_strain_IL144	7
GCF_001412575.1_Limnohabitans_sp._103DPR2_strain_103DPR2|GCF_001412535.1_Limnohabitans_sp._63ED37-2_strain_63ED37-2	7
GCF_001412575.1_Limnohabitans_sp._103DPR2_strain_103DPR2|GCF_001955695.1_Rhodoferax_koreense_strain_DCY-110	7
GCF_003013695.1_Melaminivora_sp._SC2-7_strain_SC2-7	7
GCF_007954405.1_Comamonas_sp._NLF-7-7_strain_NLF_7-7	7
GCF_001886655.1_Delftia_sp._HK171_strain_HK171	7
GCF_003008535.1_Ottowia_oryzae_strain_KADR8-3|GCF_001262075.1_Ottowia_sp._oral_taxon_894_strain_W10237	7
GCF_003008595.1_Simplicispira_suum_strain_SC1-8	7
GCF_001557535.2_Burkholderia_sp._PAMC_26561_strain_PAMC_26561	7
GCF_000961515.1_Paraburkholderia_fungorum	7
GCF_000025705.1_Sideroxydans_lithotrophicus_ES-1_strain_ES-1|GCF_000974685.2_Ferriphaselus_amnicola_strain_OYT1	7
GCF_000196355.1_Nitrosospira_multiformis_ATCC_25196_strain_ATCC_25196|GCF_000619905.2_Nitrosospira_briensis_C-128_strain_C-128	7
GCF_000025705.1_Sideroxydans_lithotrophicus_ES-1_strain_ES-1|GCF_001007935.1_Nitrosomonas_communis_strain_Nm2	7
GCF_000969645.2_Janthinobacterium_sp._B9-8_strain_B9-8|GCF_003952345.1_Iodobacter_sp._H11R3_strain_H11R3	7
GCF_000007705.1_Chromobacterium_violaceum_ATCC_12472_strain_ATCC_12472	7
GCF_000024165.1_Candidatus_Accumulibacter_phosphatis_clade_IIA_str._UW-1_strain_UW-1	7
GCF_000221025.1_Acidithiobacillus_caldus_SM-1_strain_SM-1|GCF_001953215.1_Betaproteobacteria_bacterium_GR16-43_strain_GR16-43	7
GCF_001647715.1_Pseudomonas_antarctica_strain_PAMC_27494	7
GCF_900626055.1_Pseudomonas_oleovorans_strain_T9AD|GCF_000213805.1_Pseudomonas_fulva_12-X_strain_12-X	7
GCF_001953075.1_Halioglobus_pacificus_strain_RR3-57	7
GCF_001010805.1_Spongiibacter_sp._IMCC21906_strain_IMCC21906	7
GCF_003932075.1_Xanthomonas_oryzae_pv._oryzae_strain_YN24	7
GCF_000007385.1_Xanthomonas_oryzae_pv._oryzae_KACC_10331_strain_KACC10331	7
GCF_000015345.1_Dichelobacter_nodosus_VCS1703A_strain_VCS1703A	7
GCF_000015345.1_Dichelobacter_nodosus_VCS1703A_strain_VCS1703A|GCF_900637305.1_Cardiobacterium_hominis_strain_NCTC10426	7
GCF_000016185.1_Rhodospirillum_centenum_SW_strain_SW__ATCC_51521	7
GCF_000319385.1_Candidatus_Endolissoclinum_faulkneri_L2_strain_L2|GCF_001511835.1_Magnetospirillum_sp._XM-1	7
GCF_000144605.1_Brevundimonas_subvibrioides_ATCC_15264_strain_ATCC_15264|GCF_004102925.1_Brevundimonas_diminuta_strain_ATCC_B__19146	7
GCF_005144885.1_Phreatobacter_stygius_strain_KCTC_52518	7
GCF_003008515.1_Phreatobacter_cathodiphilus_strain_S-12|GCF_005144885.1_Phreatobacter_stygius_strain_KCTC_52518	7
GCF_001741865.1_Bosea_vaviloviae_strain_Vaf18	7
GCF_001741865.1_Bosea_vaviloviae_strain_Vaf18|GCF_001562255.1_Bosea_sp._PAMC_26642_strain_PAMC_26642	7
GCF_003173755.1_Methylobacterium_sp._17Sr1-28_strain_17Sr1-28	7
GCF_003111705.1_Methylobacterium_sp._DM1_strain_DM1	7
GCF_000026145.1_Bradyrhizobium_sp._ORS_278_strain_ORS278	7
GCF_003574985.1_Pannonibacter_phragmitetus_BB_strain_BB	6
GCF_002764115.1_Phyllobacterium_zundukense_strain_Tri-48__RCAM_03910	6
GCF_000014245.1_Chelativorans_sp._BNC1_strain_BNC1|GCF_006351905.1_Mesorhizobium_sp._8_strain_8	6
GCF_000013085.1_Rhodospirillum_rubrum_ATCC_11170_strain_ATCC_11170	6
GCF_003264115.1_Erythrobacter_sp._KY5_strain_KY5|GCF_000013005.1_Erythrobacter_litoralis_HTCC2594_strain_HTCC2594	6
GCF_001304795.1_Citromicrobium_sp._JL477_strain_JL477|GCF_003355455.1_Erythrobacter_sp._YH-07_strain_YH-07	6
GCF_000767465.1_Novosphingobium_pentaromativorans_US6-1_strain_US6-1|GCF_000253255.1_Novosphingobium_sp._PP1Y_strain_PP1Y	6
GCF_001278035.1_Sphingopyxis_sp._113P3_strain_113P3|GCF_003609835.1_Sphingopyxis_sp._FD7_strain_FD7	6
GCF_000013985.1_Sphingopyxis_alaskensis_RB2256_strain_RB2256	6
GCF_001278035.1_Sphingopyxis_sp._113P3_strain_113P3|GCF_000803645.1_Sphingopyxis_fribergensis_strain_Kp5.2	6
GCF_001638925.1_Sphingomonas_sp._NIC1_strain_NIC1	6
GCF_003355005.1_Sphingomonas_sp._FARSPH_strain_FARSPH|GCF_004795835.1_Sphingomonas_sp._PAMC26645_strain_PAMC26645	6
GCF_002796605.1_Sphingomonas_sp._Cra20_strain_Cra20|GCF_002002925.1_Sphingomonas_sp._LM7_strain_LM7	6
GCF_004135585.1_Sphingosinicella_sp._BN140058_strain_BN140058|GCF_003431825.1_Blastomonas_fulva_strain_T2	6
GCF_001679665.1_Caulobacteraceae_bacterium_OTSz_A_272_strain_OTSz_A_272|GCF_004000605.1_Glycocaulis_alkaliphilus_strain_6B-8	6
GCF_003015145.1_Candidatus_Phycorickettsia_trachydisci	6
GCF_003072485.1_Candidatus_Fokinia_solitaria	6
GCF_000632985.1_Neorickettsia_helminthoeca_str._Oregon_strain_Oregon|GCF_000689635.2_Anaplasma_phagocytophilum_str._Norway_variant2_strain_Norway_variant2	6
GCF_003932735.1_Rickettsiales_endosymbiont_of_Stachyamoeba_lipophora_strain_RICK01|GCF_000689635.2_Anaplasma_phagocytophilum_str._Norway_variant2_strain_Norway_variant2	6
GCF_001889525.1_Granulibacter_bethesdensis_strain_NIH6.1|GCF_003352165.1_Acidibrevibacterium_fodinaquatile_strain_G45-3	6
GCF_000016725.1_Acidiphilium_cryptum_JF-5_strain_JF-5|GCF_003352165.1_Acidibrevibacterium_fodinaquatile_strain_G45-3	6
GCF_000218625.1_Flexistipes_sinusarabici_DSM_4947_strain_DSM_4947	6
GCF_000025725.1_Denitrovibrio_acetiphilus_DSM_12809_strain_DSM_12809|GCF_000183405.1_Calditerrivibrio_nitroreducens_DSM_19672_strain_DSM_19672	6
GCF_000316665.1_Rivularia_sp._PCC_7116_strain_PCC_7116	6
GCF_000317105.1_Oscillatoria_acuminata_PCC_6304_strain_PCC_6304	6
GCF_005697565.1_TM7_phylum_sp._oral_taxon_957_strain_BB001	6
GCF_000215975.1_Thermodesulfobacterium_geofontis_OPF15_strain_OPF15|GCF_001548275.1_Caldimicrobium_thiodismutans_strain_TF1	6
GCF_000215975.1_Thermodesulfobacterium_geofontis_OPF15_strain_OPF15|GCF_000025605.1_Thermocrinis_albus_DSM_14484_strain_DSM_14484	6
GCF_004379295.1_Sporosarcina_pasteurii_strain_BNCC_337394|GCF_001753205.1_Lysinibacillus_sphaericus_strain_LMG_22257	6
GCF_002370195.2_Ureibacillus_thermosphaericus_strain_A1|GCF_001753205.1_Lysinibacillus_sphaericus_strain_LMG_22257	6
GCF_001545095.1_Erysipelothrix_larvae_strain_LV19|GCF_001564455.1_Faecalibaculum_rodentium_strain_Alo17	6
GCF_000200735.1_Mycoplasma_haemofelis_str._Langford_1_strain_Langford_1|GCF_008728895.1_Mycoplasma_gallisepticum_strain_6/85	6
GCF_003691695.1_Streptococcus_mutans_strain_LAB761	6
GCF_000967915.1_Acholeplasma_brassicae_strain_O502|GCF_000008005.1_Bacillus_cereus_ATCC_10987_strain_ATCC_10987	6
GCF_001634285.1_Anoxybacillus_amylolyticus_strain_DSM_15939	6
GCF_000972245.3_Bacillus_filamentosus_strain_Hbe603	6
GCF_000967915.1_Acholeplasma_brassicae_strain_O502|GCF_000008425.1_Bacillus_licheniformis_DSM_13___ATCC_14580_strain_DSM_13	6
GCF_000798935.2_Exiguobacterium_sp._ZWU0009_strain_ZWU0009|GCF_000023045.1_Exiguobacterium_sp._AT1b_strain_AT1b	6
GCF_001454945.1_Intestinimonas_butyriciproducens_strain_AF211|GCF_008727735.1_Flintibacter_sp._KGMB00164_strain_KGMB00164	6
GCF_000577895.1_Clostridium_bornimense_strain_type_strain__M2/40|GCF_000014125.1_Clostridium_novyi_NT_strain_NT	6
GCF_901482605.1_Hathewaya_histolytica_strain_NCTC503|GCF_000014125.1_Clostridium_novyi_NT_strain_NT	6
GCF_000283575.1_Oscillibacter_valericigenes_Sjm18-20_strain_Sjm18-20|GCF_900604345.1_Christensenella_sp._Marseille-P3954_strain_Marseille-P3954	6
GCF_000020965.1_Dictyoglomus_thermophilum_H-6-12_strain_H-6-12__ATCC_35947|GCF_000166335.1_Caldicellulosiruptor_owensensis_OL_strain_OL	6
GCF_000024385.1_Thermomonospora_curvata_DSM_43183_strain_DSM_43183|GCF_003589885.1_Actinomadura_amylolytica_strain_YIM_77502	6
GCF_002057455.1_Nonomuraea_sp._ATCC_55076_strain_ATCC_55076|GCF_009497075.1_Nonomuraea_sp._WYY166_strain_WYY166	6
GCF_000018265.1_Salinispora_arenicola_CNS-205_strain_CNS-205|GCF_000016425.1_Salinispora_tropica_CNB-440_strain_CNB-440	6
GCF_007833915.1_Micromonospora_sp._HM134_strain_HM134|GCF_003612775.1_Micromonospora_tulbaghiae_strain_CNY-010	6
GCF_001747425.1_Actinoalloteichus_hymeniacidonis_strain_HPA177_T____DSM_45092_T__|GCF_002234535.1_Actinoalloteichus_hoggarensis_strain_DSM_45943	6
GCF_000023245.1_Actinosynnema_mirum_DSM_43827_strain_DSM_43827	6
GCF_001701025.1_Lentzea_guizhouensis_strain_DHS_C013|GCF_000525635.1_Kutzneria_albida_DSM_43870_strain_DSM_43870	6
GCF_000069185.1_Mycobacteroides_abscessus	6
GCF_000007865.1_Mycobacterium_avium_subsp._paratuberculosis_K-10_strain_K-10	6
GCF_000253375.1_Mycobacterium_canettii_CIPT_140010059_strain_CIPT_140010059|GCF_000008585.1_Mycobacterium_tuberculosis_CDC1551_strain_CDC1551	6
GCF_001281505.1_Lawsonella_clevelandensis_strain_X1698	6
GCF_000470775.1_Leifsonia_xyli_subsp._cynodontis_DSM_46306_strain_DSM_46306	6
GCF_003627075.1_Lysinimonas_sp._2DFWR-13_strain_2DFWR-13	6
GCF_001314225.1_Microbacterium_sp._No._7_strain_No._7|GCF_004135285.1_Microbacterium_sp._DFW100M-13_strain_DFW100M-13	6
GCF_004564355.1_Microbacterium_sp._dk512_strain_dk512|GCF_001887285.1_Microbacterium_paludicola_strain_CC3	6
GCF_004564075.1_Microbacterium_sediminis_strain_YLB-01	6
GCF_000958465.1_Clavibacter_michiganensis_subsp._insidiosus_strain_R1-1	6
GCF_004798685.1_Cellulomonas_sp._Z28_strain_Z28	6
GCF_006517235.1_Pseudarthrobacter_sp._NIBRBAC000502772_strain_NIBRBAC000502772	6
GCF_002128305.1_Streptomyces_sp._SCSIO_03032_strain_SCSIO_03032	6
GCF_002946835.1_Streptomyces_dengpaensis_strain_XZHG99	6
GCF_000993785.3_Streptomyces_xiamenensis_strain_318|GCF_000092385.1_Streptomyces_bingchenggensis_BCW-1_strain_BCW-1	6
GCF_001997295.1_Tessaracoccus_flavus_strain_RP1T	6
GCF_000015265.1_Nocardioides_sp._JS614_strain_JS614|GCF_003710085.1_Nocardioides_sp._603_strain_603	6
GCF_000507245.1_Salinispira_pacifica_strain_L21-RPul-D2	6
GCF_000025925.1_Prevotella_ruminicola_23_strain_Bryant_23	6
GCF_000253275.1_Flavobacterium_branchiophilum_FL-15_strain_FL-15	6
GCF_000064305.2_Flavobacterium_psychrophilum_JIP02/86_strain_JIP02/86|GCF_000754405.1_Flavobacterium_psychrophilum_FPG3_strain_FPG3	6
GCF_003076455.1_Flavobacterium_faecale_strain_WV33|GCF_001831475.1_Flavobacterium_crassostreae_strain_LPB0076	6
GCF_003122385.1_Flavobacterium_crocinum_strain_HYN0056	6
GCF_003096035.1_Flavobacterium_album_strain_HYN0059|GCF_003403075.1_Flavobacterium_sp._CJ74_strain_CJ74	6
GCF_000190735.1_Pseudopedobacter_saltans_DSM_12145_strain_DSM_12145	6
GCF_001590605.1_Pedobacter_cryoconitis_strain_PAMC_27485	6
GCF_003176915.1_Candidatus_Cardinium_hertigii_strain_cHgTN10|GCF_005166025.1_Fabibacter_pacificus_strain_9dcg1	6
GCF_000597885.1_Flammeovirgaceae_bacterium_311_strain_311|GCF_005166025.1_Fabibacter_pacificus_strain_9dcg1	6
GCF_003711225.1_Runella_sp._SP2_strain_SP2	6
GCF_002108455.1_Fibrella_sp._ES10-3-2-2_strain_ES10-3-2-2	6
GCF_001499655.1_Candidatus_Protochlamydia_naegleriophila_strain_KNic|GCF_000253035.1_Parachlamydia_acanthamoebae_UV-7_strain_UV-7	6
GCF_007741555.1_Planctomycetes_bacterium_K23_9_strain_K23_9	6
GCF_000196815.1_Nitrospira_defluvii|GCF_001458695.1_Candidatus_Nitrospira_inopinata	6
GCF_000284635.1_Helicobacter_cinaedi_PAGU611_strain_PAGU611|GCF_000349975.1_Helicobacter_cinaedi_CCUG_18818___ATCC_BAA-847_strain_ATCC_BAA-847	6
GCF_900217235.1_Pseudodesulfovibrio_profundus_strain_500-1	6
GCF_000010665.1_Desulfovibrio_magneticus_RS-1_strain_RS-1	6
GCF_001888165.1_Pelobacter_acetylenicus_strain_DSM_3246	6
GCF_001628815.1_Geobacter_anodireducens_strain_SD-1	6
GCF_000016745.1_Geobacter_uraniireducens_Rf4_strain_Rf4	6
GCF_000020385.1_Geobacter_lovleyi_SZ_strain_SZ	6
GCF_000255295.1_Corallococcus_coralloides_DSM_2259_strain_DSM_2259|GCF_004104415.1_Corallococcus_coralloides_strain_B035	6
GCF_002952055.1_Desulfobulbus_oralis_strain_HOT041/ORNL	6
GCF_000014965.1_Syntrophobacter_fumaroxidans_MPOB_strain_MPOB	6
GCF_000195295.1_Desulfobacca_acetoxidans_DSM_11109_strain_DSM_11109|GCF_000266945.1_Desulfomonile_tiedjei_DSM_6799_strain_DSM_6799	6
GCF_002795805.1_Mariprofundus_aestuarium_strain_CP-5	6
GCF_000025545.1_Thioalkalivibrio_sp._K90mix_strain_K90mix|GCF_001020955.1_Thioalkalivibrio_versutus_strain_D301	6
GCF_000801295.1_endosymbiont_of_unidentified_scaly_snail_isolate_Monju	6
GCF_001941825.1_Massilia_putida_strain_6NM-7T	6
GCF_001941825.1_Massilia_putida_strain_6NM-7T|GCF_001412595.2_Massilia_sp._WG5_strain_WG5	6
GCF_002257565.1_Herbaspirillum_sp._meg3_strain_meg3|GCF_900130075.1_Herminiimonas_arsenitoxidans_strain_AS8	6
GCF_000832305.1_Cupriavidus_basilensis_strain_4G11|GCF_000203875.1_Cupriavidus_pinatubonensis_JMP134_strain_JMP134	6
GCF_003339525.1_Hydromonas_sp._F02_strain_F02|GCF_008271425.1_Cupriavidus_campinensis_strain_MJ1	6
GCF_004136295.1_Methylibium_sp._Pch-M_strain_Pch-M	6
GCF_000284255.1_Rubrivivax_gelatinosus_IL144_strain_IL144	6
GCF_001483865.1_Roseateles_depolymerans_strain_KCTC_42856|GCF_000284255.1_Rubrivivax_gelatinosus_IL144_strain_IL144	6
GCF_000023345.1_Variovorax_paradoxus_S110_strain_S110	6
GCF_000828915.1_Serpentinomonas_mccroryi_strain_B1	6
GCF_001406795.1_Comamonas_testosteroni_P19	6
GCF_003008535.1_Ottowia_oryzae_strain_KADR8-3|GCF_002158865.1_Comamonas_serinivorans_strain_DSM_26136	6
GCF_001761385.1_Hydrogenophaga_crassostreae_strain_LPB0072|GCF_000176855.2_Acidovorax_avenae_subsp._avenae_ATCC_19860_strain_ATCC_19860	6
GCF_006337085.1_Sutterella_sp._KGMB03119_strain_KGMB03119	6
GCF_001029105.3_Pandoraea_faecigallinarum_strain_DSM_23572|GCF_004193915.1_Pandoraea_sp._XY-2_strain_XY-2	6
GCF_001017775.3_Pandoraea_thiooxydans_strain_DSM_25325|GCF_004193915.1_Pandoraea_sp._XY-2_strain_XY-2	6
GCF_001447885.1_Candidatus_Nasuia_deltocephalinicola_strain_PUNC|GCF_003966915.1_Mycoavidus_cysteinexigens_strain_B1-EB	6
GCF_000013705.1_Methylobacillus_flagellatus_KT_strain_KT	6
GCF_000093025.1_Methylotenera_versatilis_301_strain_301|GCF_000023705.1_Methylotenera_mobilis_JLW8_strain_JLW8	6
GCF_001007935.1_Nitrosomonas_communis_strain_Nm2	6
GCF_002951955.1_Vitreoscilla_sp._C1_strain_C1|GCF_000600005.1_Snodgrassella_alvi_wkB2_strain_wkB2	6
GCF_000021765.1_Thauera_sp._MZ1T_strain_MZ1T	6
GCF_003628555.1_Azoarcus_sp._DN11_strain_DN11|GCF_001190925.1_Azoarcus_sp._CIB_strain_CIB	6
GCF_003966565.1_Sterolibacteriaceae_bacterium_J5B_strain_J5B	6
GCF_001880225.1_Francisella_sp._CA97-1460_strain_CA97-1460|GCF_000756435.2_Piscirickettsia_salmonis_strain_PM15972A1	6
GCF_002162375.1_Oleiphilus_messinensis_strain_ME102|GCF_001043175.1_Marinobacter_psychrophilus_strain_20041	6
GCF_000940805.1_Gynuella_sunshinyii_YC6258_strain_YC6258	6
GCF_005954665.1_Lysobacter_enzymogenes_strain_YC36	6
GCF_006547045.1_Lysobacter_sp._SJ-36_strain_SJ-36	6
GCF_003367355.1_Lysobacter_sp._TY2-98_strain_TY2-98	6
GCF_000233915.3_Pseudoxanthomonas_spadix_BD-a59_strain_BD-a59|GCF_003293695.1_Luteimonas_sp._83-4_strain_83-4	6
GCF_003352785.1_Xylella_taiwanensis_strain_PLS235	6
GCF_001641285.1_Dyella_thiooxydans_strain_ATSB10	6
GCF_002355735.1_Sulfuricaulis_limicola_strain_HA5|GCF_900637305.1_Cardiobacterium_hominis_strain_NCTC10426	6
GCF_002754815.1_Roseomonas_sp._FDAARGOS_362_strain_FDAARGOS_362|GCF_000014865.1_Magnetococcus_marinus_MC-1_strain_MC-1	6
GCF_001305595.1_Azospirillum_thiophilum_strain_BV-S|GCF_000283655.1_Azospirillum_lipoferum_4B_strain_4B	6
GCF_005222165.1_Azospirillum_brasilense_strain_MTCC4035|GCF_000632475.1_Azospirillum_brasilense_strain_Az39	6
GCF_001562255.1_Bosea_sp._PAMC_26642_strain_PAMC_26642	6
GCF_001887265.1_Chelatococcus_daeguensis_strain_TAD1	6
GCF_003173735.1_Methylobacterium_sp._17Sr1-43_strain_17Sr1-43	6
GCF_900095155.1_Brucella_sp._141012304_strain_141012304|GCF_000740235.1_Brucella_suis_strain_513UK	5
GCF_000017405.1_Ochrobactrum_anthropi_ATCC_49188_strain_ATCC_49188|GCF_000740235.1_Brucella_suis_strain_513UK	5
GCF_000016285.1_Agrobacterium_vitis_S4_strain_S4	5
GCF_002007505.1_Bartonella_apis_strain_BBC0244	5
GCF_003296175.1_Nitratireductor_sp._OM-1_strain_OM-1|GCF_006351905.1_Mesorhizobium_sp._8_strain_8	5
GCF_000185905.1_Mesorhizobium_ciceri_biovar_biserrulae_WSM1271_strain_WSM1271|GCF_001686985.1_Mesorhizobium_amorphae_CCNWGS0123_strain_CCNWGS0123	5
GCF_000230555.1_Pelagibacterium_halotolerans_B2_strain_B2|GCF_008000755.1_Youhaiella_tibetensis_strain_fig4	5
GCF_003433515.1_Maritalea_myrionectae_strain_HL2708#5|GCF_008000755.1_Youhaiella_tibetensis_strain_fig4	5
GCF_004135585.1_Sphingosinicella_sp._BN140058_strain_BN140058|GCF_000876675.2_Novosphingobium_sp._P6W_strain_P6W	5
GCF_000014745.1_Maricaulis_maris_MCS10_strain_MCS10	5
GCF_002407205.1_Rhodobacter_sp._CZR27_strain_CZR27	5
GCF_000017565.1_Parvibaculum_lavamentivorans_DS-1_strain_DS-1|GCF_001856665.1_Rhodobacter_sp._LPB0142_strain_LPB0142	5
GCF_000299115.1_alpha_proteobacterium_HIMB59_strain_HIMB59|GCF_002117145.1_Candidatus_Nucleicultrix_amoebiphila_FS5_strain_FS5	5
GCF_002754815.1_Roseomonas_sp._FDAARGOS_362_strain_FDAARGOS_362	5
GCF_000021325.1_Gluconacetobacter_diazotrophicus_PA1_5	5
GCF_002006565.1_Acetobacter_persici_strain_TMW2.1084	5
GCF_000218625.1_Flexistipes_sinusarabici_DSM_4947_strain_DSM_4947|GCF_000010985.1_Deferribacter_desulfuricans_SSM1_strain_SSM1	5
GCF_000010625.1_Microcystis_aeruginosa_NIES-843_strain_NIES-843	5
GCF_000013225.1_Synechococcus_sp._JA-2-3B_a_2-13__strain_JA-2-3B_a_2-13_|GCF_002075285.3_Halomicronema_hongdechloris_C2206_strain_C2206	5
GCF_000317835.1_Deinococcus_peraridilitoris_DSM_19664_strain_DSM_19664|GCF_003173015.1_Deinococcus_irradiatisoli_strain_17bor-2	5
GCF_000317835.1_Deinococcus_peraridilitoris_DSM_19664_strain_DSM_19664|GCF_000092425.1_Truepera_radiovictrix_DSM_17093_strain_DSM_17093	5
GCF_001701045.1_Cloacibacillus_porcorum_strain_CL-84|GCF_000024905.1_Thermanaerovibrio_acidaminovorans_DSM_6589_strain_DSM_6589	5
GCF_000025885.1_Aminobacterium_colombiense_DSM_12261_strain_DSM_12261	5
GCF_900465355.1_Candidatus_Bipolaricaulis_anaerobius|GCF_000025885.1_Aminobacterium_colombiense_DSM_12261_strain_DSM_12261	5
GCF_000014725.1_Syntrophomonas_wolfei_subsp._wolfei_str._Goettingen_G311_strain_Goettingen_G311|GCF_000092405.1_Syntrophothermus_lipocalidus_DSM_12680_strain_DSM_12680	5
GCF_000145615.1_Thermoanaerobacterium_thermosaccharolyticum_DSM_571_strain_DSM_571|GCF_000020005.1_Natranaerobius_thermophilus_JW/NM-WN-LF_strain_JW/NM-WN-LF	5
GCF_003054495.1_Carboxydocella_thermautotrophica_strain_41	5
GCF_000305815.1_Dehalobacter_sp._CF_strain_CF|GCF_000512895.1_Dehalobacter_restrictus_DSM_9455_strain_PER-K23__DSM_9455	5
GCF_000024205.1_Desulfofarcimen_acetoxidans_DSM_771_strain_DSM_771|GCF_000284095.1_Selenomonas_ruminantium_subsp._lactilytica_TAM6421_strain_TAM6421	5
GCF_003945345.1_Paenibacillus_baekrokdamisoli_strain_KCTC_33723	5
GCF_002893785.1_Laceyella_sacchari_strain_FBKL4.010	5
GCF_003595195.1_Paenisporosarcina_sp._K2R23-3_strain_K2R23-3|GCF_001753205.1_Lysinibacillus_sphaericus_strain_LMG_22257	5
GCF_002370195.2_Ureibacillus_thermosphaericus_strain_A1|GCF_001465795.2_Planococcus_rifietoensis_strain_M8	5
GCF_002441935.1_Mesoplasma_lactucae_ATCC_49193_strain_831-C4	5
GCF_000582535.1_Candidatus_Hepatoplasma_crinochetorum_Av_strain_Av|GCF_000328725.1_Mycoplasma_cynos_C142_strain_C142	5
GCF_000967915.1_Acholeplasma_brassicae_strain_O502|GCF_001543345.1_Turicibacter_sp._H121_strain_H121	5
GCF_000014205.1_Streptococcus_sanguinis_SK36_strain_SK36	5
GCF_007197715.1_Dolosigranulum_pigrum_strain_83VPs-KB5|GCF_009184705.1_Lactobacillus_mali_strain_LM596	5
GCF_000967915.1_Acholeplasma_brassicae_strain_O502|GCF_009184705.1_Lactobacillus_mali_strain_LM596	5
GCF_003013315.1_Bacillus_cereus_strain_TG1-6	5
GCF_002250055.1_Bacillus_cohnii_strain_DSM_6307	5
GCF_000294775.2_Bacillus_oceanisediminis_2691_strain_2691	5
GCF_007995155.1_Bacillus_sp._FJAT-25496_strain_FJAT-25496	5
GCF_000590455.1_Bacillus_pumilus_strain_MTCC_B6033|GCF_000008425.1_Bacillus_licheniformis_DSM_13___ATCC_14580_strain_DSM_13	5
GCF_000011245.1_Oceanobacillus_iheyensis_HTE831_strain_HTE831|GCF_001721685.1_Bacillus_beveridgei_strain_MLTeJB	5
GCF_002370195.2_Ureibacillus_thermosphaericus_strain_A1|GCF_001721685.1_Bacillus_beveridgei_strain_MLTeJB	5
GCF_000227705.2_Thermobacillus_composti_KWC4_strain_KWC4|GCF_000023045.1_Exiguobacterium_sp._AT1b_strain_AT1b	5
GCF_000025225.2_Mageeibacillus_indolicus_UPII9-5_strain_UPII9-5|GCF_002998295.1_Fastidiosipila_sanguinis_strain_CCUG_47711	5
GCF_900604345.1_Christensenella_sp._Marseille-P3954_strain_Marseille-P3954	5
GCF_000213255.1_Mahella_australiensis_50-1_BON_strain_50-1_BON|GCF_900604345.1_Christensenella_sp._Marseille-P3954_strain_Marseille-P3954	5
GCF_001643775.1_Denitrobacterium_detoxificans_strain_NPOH1	5
GCF_000024265.1_Eggerthella_lenta_DSM_2243_strain_DSM_2243|GCF_002148255.1_Eggerthella_lenta_strain_C592	5
GCF_003030345.1_Plantactinospora_sp._BC1_strain_BC1	5
GCF_000062885.1_Saccharopolyspora_erythraea_NRRL_2338_strain_NRRL_2338	5
GCF_002263515.1_Actinopolyspora_erythraea_strain_YIM_90600|GCF_000739085.1_Amycolatopsis_methanolica_239_strain_239	5
GCF_001701025.1_Lentzea_guizhouensis_strain_DHS_C013	5
GCF_000525635.1_Kutzneria_albida_DSM_43870_strain_DSM_43870	5
GCF_001302585.1_Kibdelosporangium_phytohabitans_strain_KLBMP1111|GCF_000525635.1_Kutzneria_albida_DSM_43870_strain_DSM_43870	5
GCF_002741725.1_Rhodococcus_ruber_strain_P14	5
GCF_001307545.1_Mycolicibacterium_fortuitum_strain_CT6	5
GCF_000026685.1_Mycobacterium_leprae_Br4923|GCF_003584725.1_Mycobacterium_leprae_Kyoto-2_strain_Kyoto-2	5
GCF_002156805.1_Corynebacterium_striatum_strain_KC-Na-01	5
GCF_002209125.2_Nocardia_brasiliensis_strain_FDAARGOS_352	5
GCF_001889125.1_Janibacter_indicus_strain_YFY001	5
GCF_001889125.1_Janibacter_indicus_strain_YFY001|GCF_000184685.1_Intrasporangium_calvum_DSM_43043_strain_DSM_43043	5
GCF_003391095.1_Austwickia_chelonae_strain_LK16-18	5
GCF_001685415.1_Serinicoccus_sp._JLT9_strain_JLT9|GCF_008001015.1_Serinicoccus_profundi_strain_CGMCC_4.5582	5
GCF_001889125.1_Janibacter_indicus_strain_YFY001|GCF_008001015.1_Serinicoccus_profundi_strain_CGMCC_4.5582	5
GCF_000023105.1_Beutenbergia_cavernae_DSM_12333_strain_DSM_12333	5
GCF_003074035.1_Miniimonas_sp._S16_strain_S16|GCF_000023105.1_Beutenbergia_cavernae_DSM_12333_strain_DSM_12333	5
GCF_003931875.1_Microbacterium_sp._10M-3C3_strain_10M-3C3	5
GCF_009363215.1_Curtobacterium_flaccumfaciens_pv._flaccumfaciens_strain_P990	5
GCF_002950575.1_Pontimonas_salivibrio_strain_CL-TW6	5
GCF_003710105.1_Georgenia_sp._ZLJ0423_strain_ZLJ0423	5
GCF_000212695.1_Cellulomonas_fimi_ATCC_484_strain_ATCC_484	5
GCF_900637295.1_Actinomyces_slackii_strain_NCTC11923	5
GCF_002591335.1_Streptomyces_malaysiensis_strain_DSM_4137	5
GCF_003627815.1_Streptomyces_hundungensis_strain_BH38|GCF_009299385.1_Streptomyces_cinereoruber_strain_ATCC_19740	5
GCF_008704555.1_Streptomyces_nitrosporeus_strain_ATCC_12769|GCF_003330865.1_Streptomyces_atratus_strain_SCSIO_ZH16	5
GCF_000015265.1_Nocardioides_sp._JS614_strain_JS614|GCF_002865585.1_Nocardioides_sp._78_strain_78	5
GCF_004014875.1_Nocardioides_sp._HY056_strain_HY056	5
GCF_000018865.1_Chloroflexus_aurantiacus_J-10-fl_strain_J-10-fl	5
GCF_000626635.1_Draconibacterium_orientale_strain_FH5	5
GCF_001688845.2_Muribaculum_intestinale_strain_YL27|GCF_000010645.1_Candidatus_Azobacteroides_pseudotrichonymphae_genomovar._CFP2	5
GCF_001688845.2_Muribaculum_intestinale_strain_YL27|GCF_001314995.1_Bacteroides_ovatus_strain_ATCC_8483	5
GCF_000723505.1_Mucinivorans_hirudinis	5
GCF_003055625.1_Flavobacterium_magnum_strain_HYN0048	5
GCF_000064305.2_Flavobacterium_psychrophilum_JIP02/86_strain_JIP02/86	5
GCF_003590565.1_Flavobacterium_anhuiense_strain_M168|GCF_001705175.1_Flavobacterium_anhuiense_strain_GSE09	5
GCF_000240075.2_Flavobacterium_columnare_ATCC_49512_strain_ATCC_49512|GCF_003312915.1_Flavobacterium_sp._HYN0086_strain_HYN0086	5
GCF_000265465.1_Ornithobacterium_rhinotracheale_DSM_15997_strain_DSM_15997|GCF_004088395.1_Ornithobacterium_rhinotracheale_strain_FARPER-174b	5
GCF_003856375.1_Glaciecola_sp._THG-3.7_strain_THG-3.7	5
GCF_002355435.1_Mucilaginibacter_gotjawali_strain_SA3-7	5
GCF_008195825.1_Pedobacter_sp._CJ43_strain_CJ43	5
GCF_001721645.1_Pedobacter_steynii_strain_DX4	5
GCF_000023125.1_Dyadobacter_fermentans_DSM_18053_strain_DSM_18053|GCF_003325355.1_Runella_sp._HYN0085_strain_HYN0085	5
GCF_001078055.1_Rufibacter_sp._DG31D_strain_DG31D|GCF_001310085.1_Rufibacter_tibetensis_strain_1351	5
GCF_000014145.1_Cytophaga_hutchinsonii_ATCC_33406_strain_ATCC_33406|GCF_000265505.1_Bernardetia_litoralis_DSM_6794_strain_DSM_6794	5
GCF_003285105.1_Rhodothermaceae_bacterium_strain_MEBiC09517|GCF_000224745.1_Rhodothermus_marinus_SG0.5JP17-172_strain_SG0.5JP17-172	5
GCF_000258405.1_Ignavibacterium_album_JCM_16511_strain_JCM_16511	5
GCF_002117005.1_Sedimentisphaera_salicampi_strain_ST-PulAB-D4	5
GCF_001999965.1_Phycisphaerae_bacterium_SM-Chi-D1_strain_SM-Chi-D1|GCF_001997385.1_Sedimentisphaera_cyanobacteriorum_strain_L21-RPul-D3	5
GCF_000012665.1_Desulfovibrio_alaskensis_G20_strain_G20	5
GCF_000023225.1_Desulfomicrobium_baculatum_DSM_4028_strain_DSM_4028|GCF_001553625.1_Desulfomicrobium_orale_DSM_12838_strain_DSM_12838	5
GCF_001628815.1_Geobacter_anodireducens_strain_SD-1|GCF_003574175.1_Geobacter_sulfurreducens_strain_YM18	5
GCF_004104415.1_Corallococcus_coralloides_strain_B035	5
GCF_000013385.1_Anaeromyxobacter_dehalogenans_2CP-C_strain_2CP-C|GCF_000022145.1_Anaeromyxobacter_dehalogenans_2CP-1_strain_2CP-1	5
GCF_000092205.1_Desulfurivibrio_alkaliphilus_AHT_2_strain_AHT_2|GCF_002952055.1_Desulfobulbus_oralis_strain_HOT041/ORNL	5
GCF_003428335.1_Solimonas_sp._K1W22B-7_strain_K1W22B-7|GCF_002356115.1_Candidatus_Nitrosoglobus_terrae_strain_TAO100	5
GCF_002356355.1_Thiohalobacter_thiocyanaticus_strain_FOKN1|GCF_002215215.1_Granulosicoccus_antarcticus_IMCC3135_strain_IMCC3135	5
GCF_001865675.1_Janthinobacterium_sp._1_2014MBL_MicDiv_strain_1_2014MBL_MicDiv	5
GCF_003143515.1_Massilia_oculi_strain_CCUG_43427	5
GCF_001941825.1_Massilia_putida_strain_6NM-7T|GCF_003028855.1_Massilia_armeniaca_strain_ZMN-3	5
GCF_004421005.1_Massilia_plicata_strain_DSM_17505|GCF_003028855.1_Massilia_armeniaca_strain_ZMN-3	5
GCF_000013625.1_Janthinobacterium_sp._Marseille_strain_Marseille|GCF_900130075.1_Herminiimonas_arsenitoxidans_strain_AS8	5
GCF_002011925.2_Cupriavidus_necator_strain_NH9	5
GCF_000203875.1_Cupriavidus_pinatubonensis_JMP134_strain_JMP134	5
GCF_008329925.1_Sphaerotilus_natans_subsp._sulfidivorans_strain_D-507	5
GCF_001483865.1_Roseateles_depolymerans_strain_KCTC_42856|GCF_003100395.1_Aquabacterium_olei_strain_NBRC_110486	5
GCF_001577265.1_Variovorax_sp._PAMC_28711_strain_PAMC_28711	5
GCF_003711205.1_Polaromonas_sp._SP1_strain_SP1	5
GCF_003008535.1_Ottowia_oryzae_strain_KADR8-3	5
GCF_000215705.1_Ramlibacter_tataouinensis_TTB310_strain_TTB310|GCF_001580455.1_Ramlibacter_tataouinensis_strain_5-10	5
GCF_003019815.1_Variovorax_sp._PMC12_strain_PMC12|GCF_001580455.1_Ramlibacter_tataouinensis_strain_5-10	5
GCF_002005365.1_Paenalcaligenes_hominis_strain_15S00501	5
GCF_003330785.1_Paraburkholderia_graminis_strain_PHS1	5
GCF_003966915.1_Mycoavidus_cysteinexigens_strain_B1-EB	5
GCF_000023745.1_Methylovorus_glucosetrophus_SIP3-4_strain_SIP3-4	5
GCF_008033135.1_Chitinolyticbacter_meiyuanensis_strain_SYBC-H1|GCF_001808185.1_Jeongeupia_sp._USM3_strain_USM3	5
GCF_002892535.1_Neisseriaceae_bacterium_DSM_100970_strain_DSM_100970	5
GCF_002951955.1_Vitreoscilla_sp._C1_strain_C1|GCF_900635845.1_Chromobacterium_violaceum_strain_NCTC9695	5
GCF_000024165.1_Candidatus_Accumulibacter_phosphatis_clade_IIA_str._UW-1_strain_UW-1|GCF_003441615.1_Dechloromonas_sp._HYN0024_strain_HYN0024	5
GCF_000025705.1_Sideroxydans_lithotrophicus_ES-1_strain_ES-1|GCF_003441615.1_Dechloromonas_sp._HYN0024_strain_HYN0024	5
GCF_003584645.1_Methylocaldum_marinum_strain_S8	5
GCF_000260965.1_Methylophaga_frappieri_strain_JAM7|GCF_000299965.1_Cycloclasticus_sp._P1_strain_P1__MCCC_1A01040	5
GCF_001880225.1_Francisella_sp._CA97-1460_strain_CA97-1460	5
GCF_900637635.1_Legionella_jordanis_strain_NCTC11533	5
GCF_000953135.1_Legionella_fallonii_LLAP-10_strain_LLAP-10	5
GCF_002752795.2_Moraxella_osloensis_strain_KSH|GCF_002753715.1_Moraxella_osloensis_strain_NP7	5
GCF_000092265.1_Moraxella_catarrhalis_BBH18_strain_BBH18|GCF_002984125.1_Moraxella_catarrhalis_strain_FDAARGOS_304	5
GCF_000287275.1_Candidatus_Carsonella_ruddii_HC_isolate_Thao2000_strain_HC	5
GCF_000287255.1_Candidatus_Carsonella_ruddii_CS_isolate_Thao2000_strain_CS|GCF_000287235.1_Candidatus_Carsonella_ruddii_CE_isolate_Thao2000_strain_CE	5
GCF_002006545.1_Pseudomonas_protegens_strain_H78|GCF_003363755.1_Pseudomonas_protegens_strain_FD6	5
GCF_004296475.1_endosymbiont_of_Sipalinus_gigas	5
GCF_004014715.1_Pseudoalteromonas_sp._R3_strain_R3|GCF_000238255.3_Pseudoalteromonas_spongiae_UST010723-006_strain_UST010723-006	5
GCF_001999945.1_Microbulbifer_agarilyticus_strain_GP101|GCF_001750105.1_Microbulbifer_aggregans_strain_CCB-MM1	5
GCF_001442785.1_Lysobacter_capsici_strain_55	5
GCF_002327105.1_Luteimonas_sp._100111_strain_100111	5
GCF_000815185.1_Xanthomonas_sacchari_strain_R1|GCF_003293695.1_Luteimonas_sp._83-4_strain_83-4	5
GCF_000815185.1_Xanthomonas_sacchari_strain_R1|GCF_000698825.1_Xylella_fastidiosa_MUL0034_strain_MUL0034	5
GCF_001887595.1_Luteibacter_rhizovicinus_DSM_16549_strain_LJ96T|GCF_006385595.1_Luteibacter_pinisoli_strain_MAH-14	5
GCF_004114615.1_Dyella_sp._M7H15-1_strain_M7H15-1|GCF_001641285.1_Dyella_thiooxydans_strain_ATSB10	5
GCF_000010725.1_Azospirillum_sp._B510_strain_B510	5
GCF_002868735.1_Niveispirillum_cyanobacteriorum_strain_TH16	5
GCF_002868735.1_Niveispirillum_cyanobacteriorum_strain_TH16|GCF_000016185.1_Rhodospirillum_centenum_SW_strain_SW__ATCC_51521	5
GCF_003627995.1_Brevundimonas_naejangsanensis_strain_BRV3|GCF_004102925.1_Brevundimonas_diminuta_strain_ATCC_B__19146	5
GCF_000166055.1_Rhodomicrobium_vannielii_ATCC_17100_strain_ATCC_17100|GCF_004102925.1_Brevundimonas_diminuta_strain_ATCC_B__19146	5
GCF_000019845.1_Beijerinckia_indica_subsp._indica_ATCC_9039_strain_ATCC_9039	5
GCF_004114935.1_Bradyrhizobium_zhanjiangense_strain_CCBAU_51778	5
GCF_000015165.1_Bradyrhizobium_sp._BTAi1_strain_BTAi1|GCF_000344805.1_Bradyrhizobium_oligotrophicum_S58_strain_S58	5
GCF_000026145.1_Bradyrhizobium_sp._ORS_278_strain_ORS278|GCF_000344805.1_Bradyrhizobium_oligotrophicum_S58_strain_S58	5
GCF_000026145.1_Bradyrhizobium_sp._ORS_278_strain_ORS278|GCF_000177255.2_Rhodopseudomonas_palustris_DX-1_strain_DX-1	5
GCF_001887695.1_Bradyrhizobium_japonicum_strain_J5|GCF_004114975.1_Bradyrhizobium_guangdongense_strain_CCBAU_51649	5
GCF_000143145.1_Hyphomicrobium_denitrificans_ATCC_51888_strain_ATCC_51888	4
GCF_000192745.1_Polymorphum_gilvum_SL003B-26A1_strain_SL003B-26A1	4
GCF_002237595.1_Labrenzia_sp._VG12_strain_VG12|GCF_001999245.1_Labrenzia_aggregata_strain_RMAR6-6	4
GCF_002025625.1_Ochrobactrum_pituitosum_strain_AA2|GCF_002278035.1_Ochrobactrum_quorumnocens_strain_A44	4
GCF_000008145.1_Brucella_abortus_bv._1_str._9-941_strain_9-941	4
GCF_000731295.1_Neorhizobium_galegae_bv._officinalis_bv._officinalis_str._HAMBI_1141_strain_HAMBI_1141|GCF_000016285.1_Agrobacterium_vitis_S4_strain_S4	4
GCF_902502875.1_arsenite-oxidising_bacterium_NT-25_strain_NT-25	4
GCF_001442755.1_Aureimonas_sp._AU20_strain_AU20|GCF_001908375.1_Rhizobium_etli_8C-3_strain_8C-3	4
GCF_001713395.1_Sinorhizobium_sp._RAC02_strain_RAC02	4
GCF_002591665.2_Agrobacterium_tumefaciens_strain_186|GCF_000971565.1_Agrobacterium_tumefaciens_strain_Ach5	4
GCF_001713475.1_Agrobacterium_sp._RAC06_strain_RAC06|GCF_008000915.1_Rhizobium_sp._WL3_strain_WL3	4
GCF_002600635.1_Rhizobium_sp._ACO-34A_strain_ACO-34A|GCF_008000915.1_Rhizobium_sp._WL3_strain_WL3	4
GCF_002022505.1_Bartonella_sp._WD16.2_strain_WD16.2|GCF_002810325.1_Bartonella_sp._1-1C	4
GCF_000230995.2_Mesorhizobium_australicum_WSM2073_strain_WSM2073	4
GCF_008727715.1_Mesorhizobium_soli_strain_NIBRBAC000500504|GCF_001686985.1_Mesorhizobium_amorphae_CCNWGS0123_strain_CCNWGS0123	4
GCF_003071665.1_Aminobacter_sp._MSH1_strain_MSH1	4
GCF_004005995.1_Devosia_sp._1566_strain_1566	4
GCF_004005995.1_Devosia_sp._1566_strain_1566|GCF_007859655.1_Devosia_sp._Gsoil_520_strain_Gsoil_520	4
GCF_003569745.1_Altererythrobacter_sp._B11_strain_B11	4
GCF_003569745.1_Altererythrobacter_sp._B11_strain_B11|GCF_001008165.2_Altererythrobacter_atlanticus_strain_26DY36	4
GCF_001663155.1_Altererythrobacter_ishigakiensis_strain_NBRC_107699|GCF_001687545.1_Altererythrobacter_namhicola_strain_JCM_16345	4
GCF_001586275.1_Sphingorhabdus_sp._M41_strain_M41|GCF_002776575.1_Sphingorhabdus_sp._YGSMI21_strain_YGSMI21	4
GCF_001456115.1_Sphingobium_baderi_strain_DE-13	4
GCF_000283515.1_Sphingobium_sp._SYK-6_strain_SYK-6	4
GCF_004354345.1_Sphingomonas_sp._AAP5_strain_AAP5	4
GCF_001971605.1_Sphingomonas_sp._LK11_strain_LK11	4
GCF_001717955.1_Sphingomonas_panacis_strain_DCY99|GCF_009363895.1_Sphingomonas_ginsengisoli_An_et_al._2013_strain_KACC_16858	4
GCF_000013325.1_Novosphingobium_aromaticivorans_DSM_12444_strain_DSM_12444	4
GCF_001028705.1_Croceicoccus_naphthovorans_strain_PQ-2	4
GCF_001698205.1_Altererythrobacter_dongtanensis_strain_KCTC_22672|GCF_001028705.1_Croceicoccus_naphthovorans_strain_PQ-2	4
GCF_000014745.1_Maricaulis_maris_MCS10_strain_MCS10|GCF_004000605.1_Glycocaulis_alkaliphilus_strain_6B-8	4
GCF_009363795.1_Maribius_sp._THAF1_strain_THAF1	4
GCF_000021865.1_Rhodobacter_capsulatus_SB_1003_strain_SB_1003	4
GCF_001620265.1_Defluviimonas_alba_strain_cai42	4
GCF_003071365.1_Methyloceanibacter_sp._wino2_strain_wino2|GCF_001856665.1_Rhodobacter_sp._LPB0142_strain_LPB0142	4
GCF_000746585.1_Rickettsiales_bacterium_Ac37b_strain_Ac37b	4
GCF_002374845.2_Wolbachia_pipientis_strain_wAlbB-HN2016|GCF_000689635.2_Anaplasma_phagocytophilum_str._Norway_variant2_strain_Norway_variant2	4
GCF_003546645.1_Komagataeibacter_saccharivorans_strain_CV1|GCF_000550765.1_Komagataeibacter_xylinus_E25_strain_E25	4
GCF_006542335.1_Neokomagataea_tanensis_strain_AH13___NBRC_106556	4
GCF_000010825.1_Acetobacter_pasteurianus_IFO_3283-01_strain_IFO_3283_substr._IFO_3283-01	4
GCF_003391275.1_Acetobacter_pomorum_strain_SH	4
GCF_001499615.1_Acetobacter_senegalensis_strain_108B	4
GCF_000022045.1_Cyanothece_sp._PCC_7425_strain_PCC_7425	4
GCF_002368455.1_Calothrix_sp._NIES-4071_strain_NIES-4071|GCF_002368395.1_Calothrix_sp._NIES-3974_strain_NIES-3974	4
GCF_000317475.1_Oscillatoria_nigro-viridis_PCC_7112_strain_PCC_7112|GCF_000014265.1_Trichodesmium_erythraeum_IMS101_strain_IMS101	4
GCF_000147715.2_Mesotoga_prima_MesG1.Ag.4.2_strain_MesG1.Ag.4.2|GCF_000023325.1_Kosmotoga_olearia_TBF_19.5.1_strain_TBF_19.5.1	4
GCF_000017545.1_Fervidobacterium_nodosum_Rt17-B1_strain_Rt17-B1|GCF_000767275.2_Fervidobacterium_islandicum_strain_AW-1	4
GCF_000184705.1_Thermaerobacter_marianensis_DSM_12885_strain_DSM_12885	4
GCF_000007085.1_Caldanaerobacter_subterraneus_subsp._tengcongensis_MB4_strain_MB4|GCF_000763575.1_Thermoanaerobacter_kivui_strain_DSM_2030__LKT-1	4
GCF_000328625.1_Halobacteroides_halobius_DSM_5150_strain_DSM_5150	4
GCF_000144695.1_Acetohalobium_arabaticum_DSM_5501_strain_DSM_5501|GCF_003953885.1_Halocella_sp._SP3-1_strain_SP3-1	4
GCF_000145615.1_Thermoanaerobacterium_thermosaccharolyticum_DSM_571_strain_DSM_571|GCF_000009905.1_Symbiobacterium_thermophilum_IAM_14863_strain_IAM14863	4
GCF_003047205.1_Carboxydocella_thermautotrophica_strain_019	4
GCF_000190635.1_Syntrophobotulus_glycolicus_DSM_8271_strain_DSM_8271	4
GCF_000235605.1_Desulfosporosinus_orientis_DSM_765_strain_DSM_765	4
GCF_900683765.1_Phascolarctobacterium_succinatutens_YIT_12067	4
GCF_900683765.1_Phascolarctobacterium_succinatutens_YIT_12067|GCF_003945365.1_Phascolarctobacterium_faecium_strain_JCM_30894	4
GCF_002224645.1_Dehalobacterium_formicoaceticum_strain_DMC|GCF_000284095.1_Selenomonas_ruminantium_subsp._lactilytica_TAM6421_strain_TAM6421	4
GCF_006542275.1_Saccharibacillus_sp._ATSA2_strain_ATSA2	4
GCF_003856495.1_Thermoactinomycetaceae_bacterium_SCSIO_07575_strain_SCSIO_07575|GCF_001187615.2_Thermoactinomyces_vulgaris_strain_CDF	4
GCF_002005165.1_Novibacillus_thermophilus_strain_SG-1	4
GCF_005491425.1_Lysinibacillus_sp._SGAir0095_strain_SGAir0095	4
GCF_002982115.1_Lysinibacillus_sphaericus_strain_DSM_28|GCF_002736105.1_Solibacillus_sp._R5-41_strain_R5-41	4
GCF_000829195.1_Bacillus_sp._OxB-1_strain_OxB-1	4
GCF_000968055.1_Acholeplasma_palmae_J233_strain_J233	4
GCF_001029265.1_Spiroplasma_eriocheiris_strain_DSM_21848	4
GCF_000200735.1_Mycoplasma_haemofelis_str._Langford_1_strain_Langford_1|GCF_000238995.1_Mycoplasma_haemocanis_str._Illinois_strain_Illinois	4
GCF_000200735.1_Mycoplasma_haemofelis_str._Langford_1_strain_Langford_1|GCF_000179035.2_Mycoplasma_suis_str._Illinois_strain_Illinois	4
GCF_001792795.1_Spiroplasma_sp._TU-14_strain_TU-14|GCF_000328725.1_Mycoplasma_cynos_C142_strain_C142	4
GCF_000165505.1_Ilyobacter_polytropus_DSM_2926_strain_DSM_2926	4
GCF_002310475.1_Lactococcus_raffinolactis_strain_WiKim0068|GCF_000981525.1_Lactococcus_piscium_MKFS47_strain_MKFS47	4
GCF_000224985.1_Lactobacillus_ruminis_ATCC_27782_strain_ATCC_27782	4
GCF_002157855.1_Bacillus_horikoshii_strain_20a	4
GCF_000724485.1_Bacillus_methanolicus_MGA3_strain_MGA3|GCF_001039495.1_Bacillus_coagulans_strain_S-lac	4
GCF_007995155.1_Bacillus_sp._FJAT-25496_strain_FJAT-25496|GCF_003667865.1_Bacillus_marisflavi_strain_Bac144	4
GCF_005577315.1_Bacillus_flexus|GCF_003667825.1_Bacillus_litoralis_strain_Bac94	4
GCF_900332045.1_Brochothrix_thermosphacta|GCF_001703515.1_Brochothrix_thermosphacta_strain_TMW_2.1564	4
GCF_004014985.1_Sporolactobacillus_terrae_strain_DRG1	4
GCF_003336365.1_Ruegeria_sp._NKC1-1_strain_NKC1-1	4
GCF_008274845.1_Exiguobacterium_acetylicum_strain_AMCC_101217	4
GCF_001454945.1_Intestinimonas_butyriciproducens_strain_AF211	4
GCF_001561955.1_Anaerotignum_propionicum_DSM_1682_strain_X2|GCF_001998765.1_Anaerostipes_hadrus_strain_BPB5	4
GCF_003454775.1_Parvimonas_micra_strain_KCOM_1037|GCF_000800295.1_Parvimonas_micra_strain_KCOM_1535__ChDC_B708	4
GCF_000152245.2_Eubacterium_callanderi_strain_KIST612	4
GCF_003628755.1_Christensenella_minuta_strain_DSM_22607|GCF_900604345.1_Christensenella_sp._Marseille-P3954_strain_Marseille-P3954	4
GCF_000092985.1_Nocardiopsis_dassonvillei_subsp._dassonvillei_DSM_43111_strain_DSM_43111	4
GCF_003030345.1_Plantactinospora_sp._BC1_strain_BC1|GCF_003030385.1_Plantactinospora_sp._BB1_strain_BB1	4
GCF_000494755.1_Actinoplanes_friuliensis_DSM_7358_strain_DSM_7358|GCF_003030385.1_Plantactinospora_sp._BB1_strain_BB1	4
GCF_001294645.1_Pseudonocardia_sp._HH130629-09_strain_HH130629-09	4
GCF_001420995.1_Pseudonocardia_sp._EC080619-01_strain_EC080619-01	4
GCF_002263515.1_Actinopolyspora_erythraea_strain_YIM_90600|GCF_000062885.1_Saccharopolyspora_erythraea_NRRL_2338_strain_NRRL_2338	4
GCF_004519465.1_Saccharomonospora_sp._31sw_strain_31sw	4
GCF_004519465.1_Saccharomonospora_sp._31sw_strain_31sw|GCF_000023865.1_Saccharomonospora_viridis_DSM_43017_strain_DSM_43017	4
GCF_000196835.1_Amycolatopsis_mediterranei_U32_strain_U32	4
GCF_001941645.1_Actinoalloteichus_sp._GBA129-24_strain_GBA129-24	4
GCF_000328705.1_Saccharothrix_espanaensis_DSM_44229_strain_type_strain__DSM_44229	4
GCF_001620025.1_Rhodococcus_sp._PBTS_1_strain_PBTS_1	4
GCF_002741725.1_Rhodococcus_ruber_strain_P14|GCF_000982715.1_Rhodococcus_aetherivorans_strain_IcdP1	4
GCF_002741725.1_Rhodococcus_ruber_strain_P14|GCF_900187265.1_Rhodococcus_rhodochrous_strain_NCTC10210	4
GCF_001187505.1_Mycolicibacterium_goodii_strain_X7B	4
GCF_004209815.1_Mycobacteroides_abscessus_subsp._massiliense_strain_GD01A|GCF_000277775.2_Mycobacteroides_abscessus_subsp._massiliense_str._GO_06_strain_GO_06	4
GCF_900637205.1_Mycolicibacterium_chitae_strain_NCTC10485|GCF_001307545.1_Mycolicibacterium_fortuitum_strain_CT6	4
GCF_001583415.1_Mycolicibacterium_phlei_strain_CCUG_21000|GCF_900637115.1_Mycobacteroides_chelonae_strain_NCTC946	4
GCF_003584745.1_Mycobacterium_pseudoshottsii_JCM_15466_strain_JCM_15466	4
GCF_001544935.1_Mycobacterium_tuberculosis_strain_2279|GCF_000008585.1_Mycobacterium_tuberculosis_CDC1551_strain_CDC1551	4
GCF_009363295.1_Mycobacterium_sp._THAF192_strain_THAF192	4
GCF_002999155.1_Dietzia_sp._oral_taxon_368_strain_W5195|GCF_000179395.2_Corynebacterium_variabile_DSM_44702_strain_DSM_44702	4
GCF_000250675.2_Nocardia_brasiliensis_ATCC_700358_strain_HUJEG-1	4
GCF_001886715.1_Nocardia_sp._Y48_strain_Y48	4
GCF_000092825.1_Segniliparus_rotundus_DSM_44985_strain_DSM_44985	4
GCF_001620025.1_Rhodococcus_sp._PBTS_1_strain_PBTS_1|GCF_000092825.1_Segniliparus_rotundus_DSM_44985_strain_DSM_44985	4
GCF_001189535.1_Arsenicicoccus_sp._oral_taxon_190_strain_F0371	4
GCF_001189535.1_Arsenicicoccus_sp._oral_taxon_190_strain_F0371|GCF_003391095.1_Austwickia_chelonae_strain_LK16-18	4
GCF_000725405.1_Dermacoccus_nishinomiyaensis_strain_M25	4
GCF_000023925.1_Kytococcus_sedentarius_DSM_20547_strain_DSM_20547	4
GCF_008001035.1_Salinibacterium_sp._dk2585_strain_dk2585	4
GCF_006337065.1_Agromyces_sp._HY052_strain_HY052|GCF_004135405.1_Agromyces_sp._FW100M-8_strain_FW100M-8	4
GCF_005484985.1_Agrococcus_sp._SGAir0287_strain_SGAir0287	4
GCF_008727775.1_Microbacterium_sp._L-031_strain_L-031	4
GCF_004135285.1_Microbacterium_sp._DFW100M-13_strain_DFW100M-13	4
GCF_001887285.1_Microbacterium_paludicola_strain_CC3	4
GCF_002162335.1_Cellulosimicrobium_cellulans_strain_PSBB019|GCF_002205495.2_Cryobacterium_sp._LW097_strain_LW097	4
GCF_004798685.1_Cellulomonas_sp._Z28_strain_Z28|GCF_008033115.1_Cellulomonas_sp._Y8_strain_Y8	4
GCF_001678905.1_Dermabacter_vaginalis_strain_AD1-86	4
GCF_002953935.1_Arthrobacter_sp._PGP41_strain_PGP41	4
GCF_003971195.1_Flaviflexus_sp._H23T48_strain_H23T48|GCF_000724605.1_Actinotignum_schaalii_strain_CCUG_27420	4
GCF_002284895.1_Actinobacteria_bacterium_IMCC19121_strain_IMCC19121	4
GCF_000220705.2_Streptomyces_xinghaiensis_S187_strain_S187	4
GCF_002777535.1_Streptomyces_peucetius_subsp._caesius_ATCC_27952_strain_ATCC_27952	4
GCF_008704495.1_Streptomyces_kanamyceticus_strain_ATCC_12853	4
GCF_006516935.1_Streptomyces_griseorubiginosus_strain_BTU6	4
GCF_004104505.1_Streptomyces_sp._M2_strain_M2	4
GCF_006516935.1_Streptomyces_griseorubiginosus_strain_BTU6|GCF_003675325.1_Streptomyces_sp._Z022_strain_Z022	4
GCF_005519465.1_Streptomyces_clavuligerus_ATCC_27064_strain_ATCC_27064|GCF_009299385.1_Streptomyces_cinereoruber_strain_ATCC_19740	4
GCF_009498275.1_Streptomyces_sp._QMT-28_strain_QMT-28|GCF_009299385.1_Streptomyces_cinereoruber_strain_ATCC_19740	4
GCF_003950035.1_Streptomyces_sp._W1SF4_strain_W1SF4|GCF_003325375.1_Streptomyces_globosus_strain_LZH-48	4
GCF_001704275.1_Streptomyces_noursei_ATCC_11455_strain_ATCC_11455	4
GCF_900155645.1_Propionimicrobium_sp._Marseille-P3275_strain_Marseille-P3275	4
GCF_003945325.1_Nocardioides_baekrokdamisoli_strain_KCTC_39748|GCF_006494775.1_Nocardioides_humi_strain_DCY24	4
GCF_004564375.1_Nocardioides_sp._MMS17-SY117_strain_MMS17-SY117|GCF_004683965.1_Nocardioides_sp._MMS17-SY207-3_strain_MMS17-SY207-3	4
GCF_000015265.1_Nocardioides_sp._JS614_strain_JS614|GCF_008761635.1_Nocardioides_sp._SB3-45_strain_SB3-45	4
GCF_004777465.1_Nocardioides_daphniae_strain_JCM_16608|GCF_004014875.1_Nocardioides_sp._HY056_strain_HY056	4
GCF_001953175.1_Dehalogenimonas_formicexedens_strain_NSZ-14	4
GCF_002007825.1_Dehalococcoides_mccartyi_strain_KBTCE2	4
GCF_000143725.1_Brachyspira_pilosicoli_95/1000_strain_95/1000	4
GCF_008329945.1_Spirochaeta_perfilievii_strain_P	4
GCF_000775995.1_Treponema_sp._OMZ_838_strain_OMZ_838	4
GCF_002240205.1_Prosthecochloris_sp._GSB1_strain_TY_Vent___GSB1___Ty-1	4
GCF_900095135.1_Proteiniphilum_saccharofermentans	4
GCF_000473305.1_Bacteroidales_bacterium_CF_strain_CF	4
GCF_006542745.1_Alistipes_sp._6CPBBH3_strain_6CPBBH3	4
GCF_000723505.1_Mucinivorans_hirudinis|GCF_006542745.1_Alistipes_sp._6CPBBH3_strain_6CPBBH3	4
GCF_002302615.1_Capnocytophaga_leadbetteri_strain_H6253|GCF_000023285.1_Capnocytophaga_ochracea_DSM_7271_strain_DSM_7271	4
GCF_009363055.1_Flavobacterium_haoranii_strain_KCTC_23008	4
GCF_001641185.1_Flavobacterium_columnare_strain_C#2	4
GCF_001534645.1_Flavobacterium_columnare_strain_94-081	4
GCF_001831475.1_Flavobacterium_crassostreae_strain_LPB0076	4
GCF_000016645.1_Flavobacterium_johnsoniae_UW101_strain_UW101__ATCC_17061|GCF_001857965.1_Flavobacterium_commune_strain_PK15	4
GCF_003344925.1_Flavobacterium_arcticum_strain_SM1502|GCF_003403075.1_Flavobacterium_sp._CJ74_strain_CJ74	4
GCF_001880285.1_Flavobacteriaceae_bacterium_UJ101_strain_UJ101	4
GCF_000331975.1_Candidatus_Uzinura_diaspidicola_str._ASNER_strain_ASNER|GCF_000233435.1_Blattabacterium_sp.__Mastotermes_darwiniensis__str._MADAR_strain_MADAR	4
GCF_001596135.1_Mucilaginibacter_sp._PAMC_26640_strain_PAMC_26640	4
GCF_000192845.1_Sphingobacterium_sp._21_strain_21|GCF_004421025.1_Sphingobacterium_psychroaquaticum_strain_SJ-25	4
GCF_002151545.1_Sphingobacteriaceae_bacterium_GW460-11-11-14-LB5_strain_GW460-11-11-14-LB5	4
GCF_005938645.2_Pedobacter_sp._KBS0701_strain_KBS0701|GCF_001590605.1_Pedobacter_cryoconitis_strain_PAMC_27485	4
GCF_001593605.1_Algoriphagus_sp._M8-2_strain_M8-2	4
GCF_000973725.1_Pontibacter_korlensis_strain_X14-1T|GCF_003585765.1_Pontibacter_actiniarum_strain_DSM_19842	4
GCF_000801315.1_Hymenobacter_sp._DG25B_strain_DG25B	4
GCF_003716915.1_Akkermansia_muciniphila_strain_EB-AMDK-1|GCF_004015085.1_Akkermansia_muciniphila_strain_EB-AMDK-18	4
GCF_008065135.1_Roseimaritima_ulvae_strain_UC8	4
GCF_005083985.2_Cetia_pacifica_strain_TB6	4
GCF_000055945.1_Lawsonia_intracellularis_PHE/MN1-00_strain_PHE/MN1-00	4
GCF_000055945.1_Lawsonia_intracellularis_PHE/MN1-00_strain_PHE/MN1-00|GCF_002355955.1_Candidatus_Desulfovibrio_trichonymphae_strain_Rs-N31	4
GCF_000012665.1_Desulfovibrio_alaskensis_G20_strain_G20|GCF_002355955.1_Candidatus_Desulfovibrio_trichonymphae_strain_Rs-N31	4
GCF_000016745.1_Geobacter_uraniireducens_Rf4_strain_Rf4|GCF_000020725.1_Geobacter_bemidjiensis_Bem_strain_Bem	4
GCF_000018405.1_Desulfococcus_oleovorans_Hxd3_strain_Hxd3	4
GCF_000014785.1_Alkalilimnicola_ehrlichii_MLHE-1_strain_MLHE-1	4
GCF_000014785.1_Alkalilimnicola_ehrlichii_MLHE-1_strain_MLHE-1|GCF_002813635.1_Spiribacter_roseus_strain_SSL50	4
GCF_000025545.1_Thioalkalivibrio_sp._K90mix_strain_K90mix|GCF_000321415.2_Thioalkalivibrio_nitratireducens_DSM_14787_strain_DSM_14787	4
GCF_001632845.1_Ectothiorhodospira_sp._BSL-9_strain_BSL-9|GCF_000321415.2_Thioalkalivibrio_nitratireducens_DSM_14787_strain_DSM_14787	4
GCF_001077715.1_Candidatus_Coxiella_mudrowiae_strain_CRt	4
GCF_002813775.1_Candidatus_Thiodictyon_syntrophicum_strain_Cad16T	4
GCF_000025485.1_Allochromatium_vinosum_DSM_180_strain_DSM_180|GCF_002813775.1_Candidatus_Thiodictyon_syntrophicum_strain_Cad16T	4
GCF_000221025.1_Acidithiobacillus_caldus_SM-1_strain_SM-1|GCF_000175575.2_Acidithiobacillus_caldus_ATCC_51756_strain_ATCC_51756	4
GCF_002257565.1_Herbaspirillum_sp._meg3_strain_meg3	4
GCF_003143515.1_Massilia_oculi_strain_CCUG_43427|GCF_002752675.1_Massilia_violaceinigra_strain_B2	4
GCF_000723165.1_Janthinobacterium_agaricidamnosum_NBRC_102515___DSM_9628_strain_DSM_9628|GCF_002752675.1_Massilia_violaceinigra_strain_B2	4
GCF_000786695.1_Collimonas_arenae_strain_Cal35|GCF_900130075.1_Herminiimonas_arsenitoxidans_strain_AS8	4
GCF_003339525.1_Hydromonas_sp._F02_strain_F02	4
GCF_002393485.1_Ralstonia_pickettii_strain_FDAARGOS_410|GCF_000215325.1_Ralstonia_solanacearum_Po82_strain_Po82	4
GCF_000832305.1_Cupriavidus_basilensis_strain_4G11	4
GCF_003065365.1_Polynucleobacter_difficilis_strain_AM-8B5|GCF_008271425.1_Cupriavidus_campinensis_strain_MJ1	4
GCF_001761385.1_Hydrogenophaga_crassostreae_strain_LPB0072|GCF_000477435.1_Candidatus_Symbiobacter_mobilis_CR_strain_CR	4
GCF_001593665.2_Acidovorax_citrulli_strain_M6	4
GCF_003019815.1_Variovorax_sp._PMC12_strain_PMC12|GCF_000176855.2_Acidovorax_avenae_subsp._avenae_ATCC_19860_strain_ATCC_19860	4
GCF_000276685.1_Taylorella_equigenitalis_ATCC_35865_strain_ATCC_35865	4
GCF_000743945.1_Basilea_psittacipulmonis_DSM_24701_strain_DSM_24701|GCF_000209655.1_Pusillimonas_sp._T7-7_strain_T7-7	4
GCF_008329925.1_Sphaerotilus_natans_subsp._sulfidivorans_strain_D-507|GCF_000209655.1_Pusillimonas_sp._T7-7_strain_T7-7	4
GCF_007874125.1_Noviherbaspirillum_sp._UKPF54_strain_UKPF54|GCF_000209655.1_Pusillimonas_sp._T7-7_strain_T7-7	4
GCF_000815105.2_Pandoraea_pulmonicola_strain_DSM_16583|GCF_004193915.1_Pandoraea_sp._XY-2_strain_XY-2	4
GCF_005280735.1_Burkholderia_sp._DHOD12_strain_DHOD12	4
GCF_003330805.1_Paraburkholderia_hospita_strain_mHSR1	4
GCF_001611015.1_Paraburkholderia_caribensis_strain_Bcrs1W|GCF_001449005.1_Paraburkholderia_caribensis_strain_MWAP64	4
GCF_002278075.1_Paraburkholderia_aromaticivorans_strain_BN5	4
GCF_000402035.1_Burkholderia_insecticola_strain_RPE64	4
GCF_000022645.2_Burkholderia_glumae_BGR1_strain_BGR1	4
GCF_002393425.1_Burkholderia_gladioli_pv._gladioli_strain_FDAARGOS_389	4
GCF_001017775.3_Pandoraea_thiooxydans_strain_DSM_25325|GCF_000198775.1_Paraburkholderia_rhizoxinica_HKI_454_strain_HKI_454	4
GCF_000175095.2_Nitrosomonas_sp._AL212_strain_AL212	4
GCF_000175095.2_Nitrosomonas_sp._AL212_strain_AL212|GCF_001455205.1_Nitrosomonas_ureae_strain_Nm10	4
GCF_002951955.1_Vitreoscilla_sp._C1_strain_C1|GCF_002892535.1_Neisseriaceae_bacterium_DSM_100970_strain_DSM_100970	4
GCF_002215055.1_Laribacter_hongkongensis_strain_HLGZ1|GCF_000021025.1_Laribacter_hongkongensis_HLHK9_strain_HLHK9	4
GCF_006496635.1_Azoarcus_sp._DD4_strain_DD4	4
GCF_002354895.1_Thauera_sp._K11_strain_K11|GCF_003030465.1_Thauera_aromatica_K172_strain_K172	4
GCF_003345255.1_Thauera_hydrothermalis_strain_GD-2	4
GCF_002872475.1_Azoarcus_sp._SY39_strain_SY39	4
GCF_000012425.1_Dechloromonas_aromatica_RCB_strain_RCB	4
GCF_003584645.1_Methylocaldum_marinum_strain_S8|GCF_000008325.1_Methylococcus_capsulatus_str._Bath_strain_Bath	4
GCF_000260985.4_Methylophaga_nitratireducenticrescens_strain_JAM1	4
GCF_000299965.1_Cycloclasticus_sp._P1_strain_P1__MCCC_1A01040	4
GCF_900187355.1_Legionella_lansingensis_strain_NCTC12830	4
GCF_900637865.1_Legionella_adelaidensis_strain_NCTC12735	4
GCF_000299335.2_Alcanivorax_pacificus_W11-5_strain_W11-5	4
GCF_000284615.1_Marinobacter_hydrocarbonoclasticus_ATCC_49840_strain_ATCC_49840	4
GCF_002966495.1_Halomonas_sp._GFAJ-1_strain_GFAJ-1	4
GCF_000287275.1_Candidatus_Carsonella_ruddii_HC_isolate_Thao2000_strain_HC|GCF_000287295.1_Candidatus_Carsonella_ruddii_HT_isolate_Thao2000_strain_HT	4
GCF_000287315.1_Candidatus_Carsonella_ruddii_PC_isolate_NHV_strain_PC|GCF_000010365.1_Candidatus_Carsonella_ruddii_PV_strain_PV	4
GCF_000287255.1_Candidatus_Carsonella_ruddii_CS_isolate_Thao2000_strain_CS|GCF_000010365.1_Candidatus_Carsonella_ruddii_PV_strain_PV	4
GCF_003032495.1_Halomonas_sp._SF2003_strain_SF2003|GCF_000953435.1_Candidatus_Evansia_muelleri	4
GCF_002795845.1_Reinekea_forsetii_strain_Hel1_31_D35|GCF_003367315.1_Saccharospirillum_mangrovi_strain_HK-33	4
GCF_901482615.1_Pseudomonas_synxantha_strain_NCTC10696	4
GCF_007833495.1_Pseudomonas_putida_strain_B1	4
GCF_000412675.1_Pseudomonas_putida_NBRC_14164_strain_NBRC_14164|GCF_007833495.1_Pseudomonas_putida_strain_B1	4
GCF_003851285.1_Pseudomonas_chlororaphis_subsp._aurantiaca_strain_K27|GCF_003851785.1_Pseudomonas_chlororaphis_strain_Pb-St2	4
GCF_001655615.1_Pseudomonas_sp._GR_6-02_strain_GR_6-02|GCF_002355315.1_Pseudomonas_frederiksbergensis_strain_KNU-15	4
GCF_003151075.1_Pseudomonas_sp._31-12_strain_31-12|GCF_002355315.1_Pseudomonas_frederiksbergensis_strain_KNU-15	4
GCF_002163625.1_Pseudomonas_sp._M30-35_strain_M30-35|GCF_000213805.1_Pseudomonas_fulva_12-X_strain_12-X	4
GCF_003151175.1_Gammaproteobacteria_bacterium_ESL0073_strain_ESL0073|GCF_000213805.1_Pseudomonas_fulva_12-X_strain_12-X	4
GCF_001651805.1_Marinobacterium_aestuarii_strain_ST58-10	4
GCF_003722175.1_Aeromonas_veronii_strain_MS-18-37	4
GCF_001586255.1_Zhongshania_aliphaticivorans_strain_SM2|GCF_001010805.1_Spongiibacter_sp._IMCC21906_strain_IMCC21906	4
GCF_001983995.1_Halioglobus_japonicus_strain_NBRC_107739|GCF_001010805.1_Spongiibacter_sp._IMCC21906_strain_IMCC21906	4
GCF_005954665.1_Lysobacter_enzymogenes_strain_YC36|GCF_002355975.1_Lysobacter_enzymogenes_strain_M497-1	4
GCF_003233695.1_Lysobacter_maris_strain_HZ9B	4
GCF_000185965.1_Pseudoxanthomonas_suwonensis_11-1_strain_11-1|GCF_000972865.1_Pseudoxanthomonas_suwonensis_strain_J1	4
GCF_000007145.1_Xanthomonas_campestris_pv._campestris_str._ATCC_33913_strain_ATCC_33913	4
GCF_001700965.1_Stenotrophomonas_nitritireducens_strain_2001|GCF_002951995.1_Stenotrophomonas_acidaminiphila_strain_SUNEO	4
GCF_000698805.1_Xylella_fastidiosa_subsp._sandyi_Ann-1_strain_Ann-1|GCF_000698825.1_Xylella_fastidiosa_MUL0034_strain_MUL0034	4
GCF_001442805.1_Lysobacter_gummosus_strain_3.2.11|GCF_000698825.1_Xylella_fastidiosa_MUL0034_strain_MUL0034	4
GCF_000725385.1_Dyella_japonica_A8_strain_A8	4
GCF_003967035.1_Rhodanobacteraceae_bacterium_Dysh456_strain_Dysh456|GCF_003015185.1_Ahniella_affigens_strain_D13	4
GCF_000019145.1_Caulobacter_sp._K31_strain_K31	4
GCF_003722335.1_Caulobacter_flavus_strain_RHGG3|GCF_002742645.2_Caulobacter_sp._FWC26_strain_FWC26	4
GCF_000175215.2_Asticcacaulis_excentricus_CB_48_strain_CB_48|GCF_003966695.1_Asticcacaulis_excentricus_strain_M6	4
GCF_000635915.2_Brevundimonas_naejangsanensis_strain_B1	4
GCF_002208825.2_Brevundimonas_vesicularis_strain_FDAARGOS_289|GCF_004102925.1_Brevundimonas_diminuta_strain_ATCC_B__19146	4
GCF_002117405.1_Methylocystis_bryophila_strain_S285|GCF_000304315.1_Methylocystis_sp._SC2_strain_SC2	4
GCF_900749825.1_Methylocella_tundrae	4
GCF_900234795.1_Methylorubrum_extorquens	4
GCF_000013885.1_Nitrobacter_hamburgensis_X14_strain_X14|GCF_000021365.1_Oligotropha_carboxidovorans_OM5_strain_OM5__ATCC_49405	4
GCF_000013745.1_Rhodopseudomonas_palustris_BisB18_strain_BisB18|GCF_006459165.1_Bradyrhizobium_sp._3_strain_65S1MB	4
GCF_002831585.1_Bradyrhizobium_sp._SK17_strain_CBNU	4
GCF_005937885.2_Bradyrhizobium_sp._KBS0727_strain_KBS0727|GCF_001693515.2_Bradyrhizobium_paxllaeri_strain_LMTR_21	4
GCF_000092925.1_Starkeya_novella_DSM_506_strain_DSM_506	3
GCF_000192745.1_Polymorphum_gilvum_SL003B-26A1_strain_SL003B-26A1|GCF_003574985.1_Pannonibacter_phragmitetus_BB_strain_BB	3
GCF_003491345.1_Neorhizobium_sp._SOG26_strain_SOG26|GCF_000016285.1_Agrobacterium_vitis_S4_strain_S4	3
GCF_003491345.1_Neorhizobium_sp._SOG26_strain_SOG26|GCF_902502875.1_arsenite-oxidising_bacterium_NT-25_strain_NT-25	3
GCF_000016265.1_Agrobacterium_radiobacter_K84_strain_K84|GCF_002944315.1_Rhizobium_sp._NXC24_strain_NXC24	3
GCF_000021345.1_Rhizobium_leguminosarum_bv._trifolii_WSM2304_strain_WSM2304	3
GCF_000172695.2_Rhizobium_sp._Kim5_strain_Kim5	3
GCF_001664165.1_Rhizobium_phaseoli_strain_N161	3
GCF_005221325.1_Agrobacterium_tumefaciens_strain_CFBP5499	3
GCF_001605015.1_Aminobacter_aminovorans_strain_KCTC_2477	3
GCF_004331955.1_Roseitalea_porphyridii_strain_MA7-20	3
GCF_004005995.1_Devosia_sp._1566_strain_1566|GCF_002949085.1_Devosia_sp._I507_strain_I507	3
GCF_000226315.1_Micavibrio_aeruginosavorus_ARL-13_strain_ARL-13|GCF_006385135.1_Emcibacter_congregatus_strain_ZYLT	3
GCF_001687545.1_Altererythrobacter_namhicola_strain_JCM_16345	3
GCF_001559015.1_Sphingopyxis_granuli_strain_TFA	3
GCF_001307295.1_Sphingopyxis_macrogoltabida_strain_EY-1	3
GCF_001278035.1_Sphingopyxis_sp._113P3_strain_113P3|GCF_002776575.1_Sphingorhabdus_sp._YGSMI21_strain_YGSMI21	3
GCF_000347675.2_Sphingomonas_sp._MM-1_strain_MM-1	3
GCF_000277755.1_Zymomonas_mobilis_subsp._mobilis_ATCC_29191_strain_ATCC_29191|GCF_000016765.1_Sphingomonas_wittichii_RW1_strain_RW1	3
GCF_000347675.2_Sphingomonas_sp._MM-1_strain_MM-1|GCF_000016765.1_Sphingomonas_wittichii_RW1_strain_RW1	3
GCF_001658005.1_Sphingobium_sp._EP60837_strain_EP60837	3
GCF_002002925.1_Sphingomonas_sp._LM7_strain_LM7	3
GCF_001717955.1_Sphingomonas_panacis_strain_DCY99|GCF_007833215.1_Sphingomonas_sp._XS-10_strain_XS-10	3
GCF_000767465.1_Novosphingobium_pentaromativorans_US6-1_strain_US6-1|GCF_000876675.2_Novosphingobium_sp._P6W_strain_P6W	3
GCF_001854405.1_Hyphomonas_sp._Mor2	3
GCF_004000605.1_Glycocaulis_alkaliphilus_strain_6B-8	3
GCF_003940805.1_Tabrizicola_sp._K13M18_strain_K13M18	3
GCF_001870665.2_Rhodobaca_barguzinensis_strain_alga05	3
GCF_000195085.1_Candidatus_Pelagibacter_sp._IMCC9063_strain_IMCC9063	3
GCF_003932735.1_Rickettsiales_endosymbiont_of_Stachyamoeba_lipophora_strain_RICK01	3
GCF_003932735.1_Rickettsiales_endosymbiont_of_Stachyamoeba_lipophora_strain_RICK01|GCF_000746585.1_Rickettsiales_bacterium_Ac37b_strain_Ac37b	3
GCF_002374845.2_Wolbachia_pipientis_strain_wAlbB-HN2016|GCF_000008385.1_Wolbachia_endosymbiont_strain_TRS_of_Brugia_malayi	3
GCF_000632985.1_Neorickettsia_helminthoeca_str._Oregon_strain_Oregon|GCF_000013165.1_Neorickettsia_sennetsu_str._Miyayama_strain_Miyayama	3
GCF_001941945.1_Roseomonas_gilardii_strain_U14-5	3
GCF_001889505.1_Granulibacter_bethesdensis_strain_NIH9.1	3
GCF_000021325.1_Gluconacetobacter_diazotrophicus_PA1_5|GCF_000067045.1_Gluconacetobacter_diazotrophicus_PA1_5_strain_PAl_5	3
GCF_004843345.1_Acetobacteraceae_bacterium_strain_868|GCF_002006565.1_Acetobacter_persici_strain_TMW2.1084	3
GCF_002079945.1_Parasaccharibacter_apium_strain_G7_7_3c|GCF_002006565.1_Acetobacter_persici_strain_TMW2.1084	3
GCF_001547995.1_Asaia_bogorensis_NBRC_16594_strain_NBRC_16594|GCF_002005465.1_Neoasaia_chiangmaiensis_strain_NBRC_101099	3
GCF_001889525.1_Granulibacter_bethesdensis_strain_NIH6.1|GCF_002005465.1_Neoasaia_chiangmaiensis_strain_NBRC_101099	3
GCF_003967015.1_Pseudanabaena_sp._ABRG5-3_strain_ABRG5-3|GCF_000317065.1_Pseudanabaena_sp._PCC_7367_strain_PCC_7367	3
GCF_000317105.1_Oscillatoria_acuminata_PCC_6304_strain_PCC_6304|GCF_000014265.1_Trichodesmium_erythraeum_IMS101_strain_IMS101	3
GCF_000981785.2_Microcystis_aeruginosa_NIES-2549_strain_NIES-2549	3
GCF_003019735.1_Microcystis_sp._MC19_strain_MC19|GCF_000981785.2_Microcystis_aeruginosa_NIES-2549_strain_NIES-2549	3
GCF_007904085.1_Euhalothece_natronophila_Z-M001_strain_Z-M001|GCF_000317025.1_Pleurocapsa_sp._PCC_7327_strain_PCC_7327	3
GCF_000953715.1_Defluviitoga_tunisiensis|GCF_000018605.1_Petrotoga_mobilis_SJ95_strain_SJ95	3
GCF_000021285.1_Thermosipho_africanus_TCF52B_strain_TCF52B	3
GCF_001701045.1_Cloacibacillus_porcorum_strain_CL-84|GCF_000025885.1_Aminobacterium_colombiense_DSM_12261_strain_DSM_12261	3
GCF_000217795.1_Thermodesulfatator_indicus_DSM_15286_strain_DSM_15286	3
GCF_000191045.1_Desulfurobacterium_thermolithotrophum_DSM_11699_strain_DSM_11699	3
GCF_000021545.1_Sulfurihydrogenibium_azorense_Az-Fu1_strain_Az-Fu1|GCF_000021565.1_Persephonella_marina_EX-H1_strain_EX-H1	3
GCF_000215065.1_Hydrogenobaculum_sp._SHO_strain_SHO	3
GCF_000145615.1_Thermoanaerobacterium_thermosaccharolyticum_DSM_571_strain_DSM_571|GCF_000189775.2_Thermoanaerobacterium_xylanolyticum_LX-11_strain_LX-11	3
GCF_003991135.1_Anoxybacter_fermentans_strain_DY22613|GCF_000020005.1_Natranaerobius_thermophilus_JW/NM-WN-LF_strain_JW/NM-WN-LF	3
GCF_000214435.1_Desulfotomaculum_nigrificans_CO-1-SRB_strain_CO-1-SRB	3
GCF_000215085.1_Desulfotomaculum_ruminis_DSM_2154_strain_DSM_2154	3
GCF_003006415.1_Megasphaera_elsdenii_strain_NCIMB702410	3
GCF_900187035.1_Megamonas_hypermegale_strain_NCTC10570	3
GCF_000284095.1_Selenomonas_ruminantium_subsp._lactilytica_TAM6421_strain_TAM6421	3
GCF_003047205.1_Carboxydocella_thermautotrophica_strain_019|GCF_000284095.1_Selenomonas_ruminantium_subsp._lactilytica_TAM6421_strain_TAM6421	3
GCF_000024685.1_Paenibacillus_sp._Y412MC10_strain_Y412MC10	3
GCF_001465275.1_Paenibacillus_sp._32O-W_strain_32O-W|GCF_002007765.1_Paenibacillus_larvae_subsp._pulvifaciens_strain_ATCC_13537	3
GCF_003952225.1_Paenibacillus_sp._18JY67-1_strain_18JY67-1|GCF_002007765.1_Paenibacillus_larvae_subsp._pulvifaciens_strain_ATCC_13537	3
GCF_000092905.1_Kyrpidia_tusciae_DSM_2912_strain_DSM_2912	3
GCF_000024285.1_Alicyclobacillus_acidocaldarius_subsp._acidocaldarius_DSM_446_strain_DSM_446|GCF_002804065.1_Kyrpidia_spormannii_strain_EA-1	3
GCF_002162355.1_Tumebacillus_avium_strain_AR23208	3
GCF_003856495.1_Thermoactinomycetaceae_bacterium_SCSIO_07575_strain_SCSIO_07575	3
GCF_002893785.1_Laceyella_sacchari_strain_FBKL4.010|GCF_001187615.2_Thermoactinomyces_vulgaris_strain_CDF	3
GCF_003963515.1_Brevibacillus_sp._SCSIO_07484_strain_SCSIO_07484|GCF_000296715.2_Brevibacillus_brevis_X23_strain_X23	3
GCF_002355375.1_Aneurinibacillus_soli_strain_CB4|GCF_000296715.2_Brevibacillus_brevis_X23_strain_X23	3
GCF_002370195.2_Ureibacillus_thermosphaericus_strain_A1	3
GCF_001534765.1_Kurthia_sp._11kri321_strain_11kri321	3
GCF_001534765.1_Kurthia_sp._11kri321_strain_11kri321|GCF_001617605.1_Rummeliibacillus_stabekisii_strain_PP9	3
GCF_001590685.1_Sporosarcina_psychrophila_strain_DSM_6497	3
GCF_002077155.1_Sporosarcina_sp._P33_strain_P33|GCF_001753205.1_Lysinibacillus_sphaericus_strain_LMG_22257	3
GCF_001465795.2_Planococcus_rifietoensis_strain_M8	3
GCF_001545095.1_Erysipelothrix_larvae_strain_LV19|GCF_000270085.1_Erysipelothrix_rhusiopathiae_str._Fujisawa_strain_Fujisawa	3
GCF_003925875.1_Erysipelotrichaceae_bacterium_SG0102_strain_SG0102|GCF_003432325.1_Clostridium_sporogenes_strain_YH-Raf3-2-5	3
GCF_001792795.1_Spiroplasma_sp._TU-14_strain_TU-14|GCF_001029265.1_Spiroplasma_eriocheiris_strain_DSM_21848	3
GCF_000500935.1_Spiroplasma_apis_B31_strain_B31|GCF_000565215.1_Spiroplasma_sabaudiense_Ar-1343_strain_Ar-1343	3
GCF_000815065.1_Mycoplasma_flocculare_ATCC_27399_strain_Ms42|GCF_900660625.1_Mycoplasma_ovipneumoniae_strain_NCTC10151	3
GCF_000967915.1_Acholeplasma_brassicae_strain_O502|GCF_000328725.1_Mycoplasma_cynos_C142_strain_C142	3
GCF_000024405.1_Sebaldella_termitidis_ATCC_33386_strain_ATCC_33386	3
GCF_000967915.1_Acholeplasma_brassicae_strain_O502|GCF_900476045.1_Gemella_morbillorum_strain_NCTC11323	3
GCF_001975685.1_Jeotgalibaca_sp._PTS2502_strain_PTS2502|GCF_003546865.1_Aerococcaceae_bacterium_ZY16052_strain_ZY16052	3
GCF_002355215.1_Streptococcus_troglodytae_strain_TKU_31	3
GCF_002706705.1_Lactobacillus_coryniformis_subsp._torquens_DSM_20004___KCTC_3535_strain_DSM_20004	3
GCF_001039495.1_Bacillus_coagulans_strain_S-lac	3
GCF_001050115.1_Bacillus_smithii_strain_DSM_4216|GCF_001039495.1_Bacillus_coagulans_strain_S-lac	3
GCF_001050115.1_Bacillus_smithii_strain_DSM_4216|GCF_000972245.3_Bacillus_filamentosus_strain_Hbe603	3
GCF_001645685.2_Bacillus_muralis_strain_G25-68	3
GCF_900638015.1_Listeria_grayi_strain_NCTC_10812|GCF_000168575.2_Listeria_monocytogenes_FSL_R2-561_strain_FSL_R2-561	3
GCF_001895305.1_Virgibacillus_sp._6R_strain_6R	3
GCF_004101865.1_Halobacillus_litoralis_strain_ERB_031|GCF_002097535.1_Halobacillus_mangrovi_strain_KTB_131	3
GCF_005671335.1_Bacillus_halodurans|GCF_000011145.1_Bacillus_halodurans_C-125_strain_C-125	3
GCF_002109385.1_Bacillus_krulwichiae_strain_AM31D	3
GCF_002355375.1_Aneurinibacillus_soli_strain_CB4|GCF_000023045.1_Exiguobacterium_sp._AT1b_strain_AT1b	3
GCF_001688625.2_Flavonifractor_plautii_strain_YL31	3
GCF_001688705.2_Hungateiclostridiaceae_bacterium_KB18_strain_KB18	3
GCF_004103755.1_Caproiciproducens_sp._NJN-50_strain_NJN-50	3
GCF_000953215.1_Clostridium_cellulosi	3
GCF_001561955.1_Anaerotignum_propionicum_DSM_1682_strain_X2	3
GCF_003990395.1_Cellulosilyticum_sp._WCF-2_strain_WCF-2|GCF_000178835.2_Cellulosilyticum_lentocellum_DSM_5427_strain_DSM_5427	3
GCF_000023885.1_Slackia_heliotrinireducens_DSM_20476_strain_DSM_20476	3
GCF_900199375.1_Gordonibacter_urolithinfaciens_strain_DSM_27213T	3
GCF_000814825.1_Coriobacteriaceae_bacterium_68-1-3_strain_68-1-3	3
GCF_900119915.1_Olsenella_timonensis_strain_Marseille-P2300|GCF_000143845.1_Olsenella_uli_DSM_7084_strain_DSM_7084	3
GCF_002260685.1_Nocardiopsis_dassonvillei_strain_HZNU_N_1|GCF_000294515.1_Nocardiopsis_alba_ATCC_BAA-2165_strain_ATCC_BAA-2165	3
GCF_004001265.1_Actinoplanes_sp._OR16_strain_OR16|GCF_000284295.1_Actinoplanes_missouriensis_431_strain_431	3
GCF_000018265.1_Salinispora_arenicola_CNS-205_strain_CNS-205	3
GCF_003612775.1_Micromonospora_tulbaghiae_strain_CNY-010	3
GCF_001698125.1_Pseudonocardia_sp._HH130630-07_strain_HH130630-07	3
GCF_009429145.1_Amycolatopsis_sp._YIM_10_strain_YIM_10	3
GCF_003860625.1_Rhodococcus_sp._NJ-530_strain_NJ-530	3
[truncated: 2,070 more rows]

## Sheet: grassland26_BACTERIAL_16SrRNA
GCF_001618865.1_Luteitalea_pratensis_strain_DSM_100886__HEG_-6_39	2694
GCF_000953475.1_Methylacidiphilum_fumariolicum_SolV|GCF_000019665.1_Methylacidiphilum_infernorum_V4_strain_V4	2246
GCF_001318295.1_Candidatus_Xiphinematobacter_sp._Idaho_Grape_strain_Idaho_Grape	1197
GCF_900097105.1_Akkermansia_glycaniphila|GCF_000019665.1_Methylacidiphilum_infernorum_V4_strain_V4	1145
GCF_000025265.1_Conexibacter_woesei_DSM_14684_strain_DSM_14684|GCF_007970665.1_Baekduia_soli_strain_BR7-21	976
GCF_000226295.1_Chloracidobacterium_thermophilum_B_strain_B	701
GCF_000014005.1_Candidatus_Koribacter_versatilis_Ellin345_strain_Ellin345|GCF_000179915.2_Terriglobus_saanensis_SP1PR4_strain_SP1PR4	639
GCF_000014905.1_Candidatus_Solibacter_usitatus_Ellin6076_strain_Ellin6076	594
GCF_000020145.1_Elusimicrobium_minutum_Pei191_strain_Pei191|GCF_001027545.1_Endomicrobium_proavitum_strain_Rsa215	589
GCF_001023575.1_Actinobacteria_bacterium_IMCC26256_strain_IMCC26256	563
GCF_000025265.1_Conexibacter_woesei_DSM_14684_strain_DSM_14684|GCF_007164525.1_Rubrobacter_xylanophilus_strain_AA3-22	553
GCF_000024225.1_Atopobium_parvulum_DSM_20469_strain_DSM_20469|GCF_000143845.1_Olsenella_uli_DSM_7084_strain_DSM_7084	524
GCF_001688765.2_Akkermansia_muciniphila_strain_YL44|GCF_004015085.1_Akkermansia_muciniphila_strain_EB-AMDK-18	488
GCF_900097105.1_Akkermansia_glycaniphila|GCF_004015085.1_Akkermansia_muciniphila_strain_EB-AMDK-18	458
GCF_001318295.1_Candidatus_Xiphinematobacter_sp._Idaho_Grape_strain_Idaho_Grape|GCF_000019665.1_Methylacidiphilum_infernorum_V4_strain_V4	443
GCF_000023265.1_Acidimicrobium_ferrooxidans_DSM_10331_strain_DSM_10331	433
GCF_000014905.1_Candidatus_Solibacter_usitatus_Ellin6076_strain_Ellin6076|GCF_000179915.2_Terriglobus_saanensis_SP1PR4_strain_SP1PR4	430
GCF_000025905.1_Coraliomargarita_akajimensis_DSM_45221_strain_DSM_45221|GCF_000019665.1_Methylacidiphilum_infernorum_V4_strain_V4	423
GCF_001579845.1_Rhodoplanes_sp._Z2-YC6860_strain_YC6860	412
GCF_000024805.1_Haliangium_ochraceum_DSM_14365_strain_DSM_14365	368
GCF_003568865.1_Rubrobacter_indicoceani_strain_SCSIO_08198|GCF_007164525.1_Rubrobacter_xylanophilus_strain_AA3-22	354
GCF_003589925.1_Chryseolinea_sp._KIS68-18_strain_KIS68-18	327
GCF_000025265.1_Conexibacter_woesei_DSM_14684_strain_DSM_14684	324
GCF_000024225.1_Atopobium_parvulum_DSM_20469_strain_DSM_20469|GCF_000023265.1_Acidimicrobium_ferrooxidans_DSM_10331_strain_DSM_10331	319
GCF_000025905.1_Coraliomargarita_akajimensis_DSM_45221_strain_DSM_45221|GCF_000019965.1_Opitutus_terrae_PB90-1_strain_PB90-1	316
GCF_007970665.1_Baekduia_soli_strain_BR7-21	314
GCF_001618865.1_Luteitalea_pratensis_strain_DSM_100886__HEG_-6_39|GCF_000179915.2_Terriglobus_saanensis_SP1PR4_strain_SP1PR4	298
GCF_000025265.1_Conexibacter_woesei_DSM_14684_strain_DSM_14684|GCF_000023265.1_Acidimicrobium_ferrooxidans_DSM_10331_strain_DSM_10331	291
GCF_000025005.1_Thermobaculum_terrenum_ATCC_BAA-798_strain_ATCC_BAA-798	286
GCF_000522985.1_Gemmatirosa_kalamazoonesis_strain_KBS708|GCF_001886815.1_Caldithrix_abyssi_DSM_13497_strain_LF13	279
GCF_000226295.1_Chloracidobacterium_thermophilum_B_strain_B|GCF_000179915.2_Terriglobus_saanensis_SP1PR4_strain_SP1PR4	278
GCF_000522985.1_Gemmatirosa_kalamazoonesis_strain_KBS708|GCF_000010305.1_Gemmatimonas_aurantiaca_T-27_strain_T-27	258
GCF_000067165.1_Sorangium_cellulosum_So_ce56_strain_So_ce_56|GCF_001189295.1_Chondromyces_crocatus_strain_Cm_c5	256
GCF_005153485.1_Pseudolabrys_sp._FHR47_strain_FHR47	228
GCF_007747215.1_Planctomycetes_bacterium_ETA_A1_strain_ETA_A1	216
GCF_001579945.1_Steroidobacter_denitrificans_strain_DSM_18526	216
GCF_002998355.1_Victivallales_bacterium_CCUG_44730_strain_CCUG_44730	215
GCF_007747215.1_Planctomycetes_bacterium_ETA_A1_strain_ETA_A1|GCF_008254045.1_Gemmataceae_bacterium_PX52_strain_PX52	215
GCF_004300825.1_Egicoccus_halophilus_strain_EGI_80432|GCF_000023265.1_Acidimicrobium_ferrooxidans_DSM_10331_strain_DSM_10331	208
GCF_001953215.1_Betaproteobacteria_bacterium_GR16-43_strain_GR16-43	207
GCF_000014005.1_Candidatus_Koribacter_versatilis_Ellin345_strain_Ellin345	201
GCF_000020985.1_Thermodesulfovibrio_yellowstonii_DSM_11347_strain_DSM_11347	199
GCF_000284335.1_Caldisericum_exile_AZM16c01_strain_AZM16c01	196
GCF_004102945.1_Vampirococcus_sp._LiM_strain_LiM	195
GCF_004208415.1_Ktedonobacterales_bacterium_SCAWS-G2_strain_SCAWS-G2	194
GCF_000953475.1_Methylacidiphilum_fumariolicum_SolV	194
GCF_001887695.1_Bradyrhizobium_japonicum_strain_J5	194
GCF_000025905.1_Coraliomargarita_akajimensis_DSM_45221_strain_DSM_45221	191
GCF_000737325.1_Sandaracinus_amylolyticus_strain_DSM_53668|GCF_000022145.1_Anaeromyxobacter_dehalogenans_2CP-1_strain_2CP-1	190
GCF_001023575.1_Actinobacteria_bacterium_IMCC26256_strain_IMCC26256|GCF_000023265.1_Acidimicrobium_ferrooxidans_DSM_10331_strain_DSM_10331	186
GCF_000513475.1_Candidatus_Babela_massiliensis_strain_673862|GCF_003366055.1_Candidatus_Dependentiae_bacterium__ex_Spumella_elongata_CCAP_955/1__strain_SeV1	186
GCF_004347775.1_Flavisolibacter_sp._17J28-1_strain_17J28-1|GCF_007970805.1_Flavisolibacter_ginsenosidimutans_strain_Gsoil_636	184
GCF_007753915.1_Phycisphaerae_bacterium_RAS2_strain_RAS2	182
GCF_003258315.1_Bradymonas_sediminis_strain_FA350|GCF_007993755.1_Bradymonadales_bacterium_V1718_strain_V1718	178
GCF_001263175.1_Vulgatibacter_incomptus_strain_DSM_27710|GCF_000022145.1_Anaeromyxobacter_dehalogenans_2CP-1_strain_2CP-1	175
GCF_002355335.1_Variibacter_gotjawalensis_strain_GJW-30	175
GCF_000092785.1_Waddlia_chondrophila_WSU_86-1044_strain_WSU_86-1044|GCF_004102945.1_Vampirococcus_sp._LiM_strain_LiM	170
GCF_000522985.1_Gemmatirosa_kalamazoonesis_strain_KBS708	168
GCF_000737325.1_Sandaracinus_amylolyticus_strain_DSM_53668|GCF_001189295.1_Chondromyces_crocatus_strain_Cm_c5	168
GCF_005937885.2_Bradyrhizobium_sp._KBS0727_strain_KBS0727	167
GCF_000243115.2_Niabella_soli_DSM_19437_strain_JS13-8__DSM_19437|GCF_001654455.1_Niabella_ginsenosidivorans_strain_BS26	158
GCF_000020985.1_Thermodesulfovibrio_yellowstonii_DSM_11347_strain_DSM_11347|GCF_000299235.1_Leptospirillum_ferriphilum_ML-04_strain_ML-04	156
GCF_004300825.1_Egicoccus_halophilus_strain_EGI_80432|GCF_003344865.1_Euzebya_sp._DY32-46_strain_DY32-46	153
GCF_000284115.1_Phycisphaera_mikurensis_NBRC_102666_strain_NBRC_102666|GCF_007753915.1_Phycisphaerae_bacterium_RAS2_strain_RAS2	152
GCF_000828975.1_Burkholderiales_bacterium_GJ-E10_strain_GJ-E10	149
GCF_004299845.1_Verrucomicrobia_bacterium_S94_strain_S94|GCF_000019665.1_Methylacidiphilum_infernorum_V4_strain_V4	148
GCF_000737325.1_Sandaracinus_amylolyticus_strain_DSM_53668	148
GCF_001189295.1_Chondromyces_crocatus_strain_Cm_c5	148
GCF_000144645.1_Thermosediminibacter_oceani_DSM_16646_strain_DSM_16646|GCF_000213235.1_Tepidanaerobacter_acetatoxydans_Re1_strain_Re1	146
GCF_008254045.1_Gemmataceae_bacterium_PX52_strain_PX52	145
GCF_009002475.1_Planctomycetes_bacterium_SRT547_strain_SRT547	143
GCF_000695095.2_Gemmatimonas_phototrophica_strain_AP64|GCF_000010305.1_Gemmatimonas_aurantiaca_T-27_strain_T-27	140
GCF_000281175.1_Caldilinea_aerophila_DSM_14535___NBRC_104270_strain_DSM_14535|GCF_000009025.1_Dehalococcoides_mccartyi_CBDB1_strain_CBDB1	137
GCF_002952755.1_Candidatus_Saccharibacteria_bacterium_YM_S32_TM7_50_20_strain_YM_S32_TM7_50_20	136
GCF_000024665.1_Fibrobacter_succinogenes_subsp._succinogenes_S85_strain_S85|GCF_000146505.1_Fibrobacter_succinogenes_subsp._succinogenes_S85_strain_S85	131
GCF_004299845.1_Verrucomicrobia_bacterium_S94_strain_S94|GCF_001017655.1_Kiritimatiella_glycovorans_strain_L21-Fru-AB	131
GCF_000092785.1_Waddlia_chondrophila_WSU_86-1044_strain_WSU_86-1044|GCF_000019665.1_Methylacidiphilum_infernorum_V4_strain_V4	131
GCF_000281175.1_Caldilinea_aerophila_DSM_14535___NBRC_104270_strain_DSM_14535	130
GCF_000143165.1_Dehalogenimonas_lykanthroporepellens_BL-DC-9_strain_BL-DC-9|GCF_000009025.1_Dehalococcoides_mccartyi_CBDB1_strain_CBDB1	126
GCF_003716915.1_Akkermansia_muciniphila_strain_EB-AMDK-1	125
GCF_000014725.1_Syntrophomonas_wolfei_subsp._wolfei_str._Goettingen_G311_strain_Goettingen_G311|GCF_000166335.1_Caldicellulosiruptor_owensensis_OL_strain_OL	124
GCF_000166055.1_Rhodomicrobium_vannielii_ATCC_17100_strain_ATCC_17100|GCF_000143145.1_Hyphomicrobium_denitrificans_ATCC_51888_strain_ATCC_51888	121
GCF_000484535.1_Gloeobacter_kilaueensis_JS1_strain_JS1|GCF_002075285.3_Halomicronema_hongdechloris_C2206_strain_C2206	120
GCF_007970185.1_Pseudobacter_ginsenosidimutans_strain_Gsoil_221	119
GCF_004300825.1_Egicoccus_halophilus_strain_EGI_80432	118
GCF_000827125.1_Geoalkalibacter_subterraneus_strain_Red1	118
GCF_001693515.2_Bradyrhizobium_paxllaeri_strain_LMTR_21	118
GCF_000724625.1_Fimbriimonas_ginsengisoli_Gsoil_348_strain_Gsoil_348	117
GCF_000017805.1_Roseiflexus_castenholzii_DSM_13941_strain_DSM_13941|GCF_000018865.1_Chloroflexus_aurantiacus_J-10-fl_strain_J-10-fl	115
GCF_000067165.1_Sorangium_cellulosum_So_ce56_strain_So_ce_56|GCF_000418325.1_Sorangium_cellulosum_So0157-2_strain_So0157-2	113
GCF_000243115.2_Niabella_soli_DSM_19437_strain_JS13-8__DSM_19437|GCF_007970805.1_Flavisolibacter_ginsenosidimutans_strain_Gsoil_636	112
GCF_001509405.1_Aeromicrobium_erythreum_strain_AR18|GCF_004014875.1_Nocardioides_sp._HY056_strain_HY056	110
GCF_007750655.1_Planctomycetes_bacterium_Pla163_strain_Pla163|GCF_007751255.1_Planctomycetes_bacterium_Pla86_strain_Pla86	109
GCF_002208115.1_Bdellovibrio_bacteriovorus_strain_SSB218315|GCF_000196175.1_Bdellovibrio_bacteriovorus_HD100_strain_HD100	109
GCF_001889125.1_Janibacter_indicus_strain_YFY001|GCF_001042695.1_Scardovia_inopinata_JCM_12537_strain_JCM_12537	107
GCF_001443605.1_Salinivirga_cyanobacteriivorans_strain_L21-Spi-D4|GCF_000224745.1_Rhodothermus_marinus_SG0.5JP17-172_strain_SG0.5JP17-172	107
GCF_000024985.1_Sphaerobacter_thermophilus_DSM_20745_strain_DSM_20745	106
GCF_004300825.1_Egicoccus_halophilus_strain_EGI_80432|GCF_000024345.1_Kribbella_flavida_DSM_17836_strain_DSM_17836	105
GCF_000281175.1_Caldilinea_aerophila_DSM_14535___NBRC_104270_strain_DSM_14535|GCF_004208415.1_Ktedonobacterales_bacterium_SCAWS-G2_strain_SCAWS-G2	105
GCF_000021685.1_Thermomicrobium_roseum_DSM_5159_strain_DSM_5159|GCF_000024985.1_Sphaerobacter_thermophilus_DSM_20745_strain_DSM_20745	104
GCF_005697055.1_TM7_phylum_sp._oral_taxon_955_strain_PM004|GCF_005697215.1_TM7_phylum_sp._oral_taxon_488_strain_AC001	103
GCF_000724625.1_Fimbriimonas_ginsengisoli_Gsoil_348_strain_Gsoil_348|GCF_002761215.1_Candidatus_Gracilibacteria_bacterium_HOT-871_strain_HOT-871	103
GCF_006738645.1_Stella_humosa_strain_ATCC_43930	102
GCF_900232105.1_Candidatus_Kuenenia_stuttgartiensis	99
GCF_000092645.1_Thermobispora_bispora_DSM_43833_strain_DSM_43833	98
GCF_000279145.1_Melioribacter_roseus_P3M-2_strain_P3M-2|GCF_000258405.1_Ignavibacterium_album_JCM_16511_strain_JCM_16511	98
GCF_000166055.1_Rhodomicrobium_vannielii_ATCC_17100_strain_ATCC_17100|GCF_001579845.1_Rhodoplanes_sp._Z2-YC6860_strain_YC6860	98
GCF_002761215.1_Candidatus_Gracilibacteria_bacterium_HOT-871_strain_HOT-871	97
GCF_000194135.1_Hippea_maritima_DSM_10411_strain_DSM_10411|GCF_000517565.1_Desulfurella_acetivorans_A63_strain_A63	97
GCF_004347775.1_Flavisolibacter_sp._17J28-1_strain_17J28-1	96
GCF_003330725.1_Acidisarcina_polymorpha_strain_SBC82	96
GCF_002952755.1_Candidatus_Saccharibacteria_bacterium_YM_S32_TM7_50_20_strain_YM_S32_TM7_50_20|GCF_005697215.1_TM7_phylum_sp._oral_taxon_488_strain_AC001	95
GCF_000015025.1_Acidothermus_cellulolyticus_11B_strain_11B__ATCC_43068|GCF_000024345.1_Kribbella_flavida_DSM_17836_strain_DSM_17836	95
GCF_000092785.1_Waddlia_chondrophila_WSU_86-1044_strain_WSU_86-1044|GCF_007748055.1_Planctomycetes_bacterium_Pan216_strain_Pan216	95
GCF_000019165.1_Heliobacterium_modesticaldum_Ice1_strain_Ice1__ATCC_51547	94
GCF_001021385.1_Mycobacterium_sp._EPa45_strain_EPa45|GCF_009363295.1_Mycobacterium_sp._THAF192_strain_THAF192	94
GCF_000195295.1_Desulfobacca_acetoxidans_DSM_11109_strain_DSM_11109	94
GCF_000328565.1_Mycobacterium_sp._JS623_strain_JS623	93
GCF_003555545.1_Pseudoflavitalea_sp._5GH32-13_strain_5GH32-13	93
GCF_000218625.1_Flexistipes_sinusarabici_DSM_4947_strain_DSM_4947|GCF_001886815.1_Caldithrix_abyssi_DSM_13497_strain_LF13	93
GCF_000178955.2_Granulicella_mallensis_MP5ACTX8_strain_MP5ACTX8|GCF_000179915.2_Terriglobus_saanensis_SP1PR4_strain_SP1PR4	93
GCF_000143965.1_Desulfarculus_baarsii_DSM_2075_strain_DSM_2075	93
GCF_002278135.2_Bradyrhizobium_ottawaense_strain_OO99	93
GCF_008761635.1_Nocardioides_sp._SB3-45_strain_SB3-45	92
GCF_000281175.1_Caldilinea_aerophila_DSM_14535___NBRC_104270_strain_DSM_14535|GCF_000024985.1_Sphaerobacter_thermophilus_DSM_20745_strain_DSM_20745	91
GCF_000828635.1_Sulfuritalea_hydrogenivorans_sk43H_strain_DSM_22779	91
GCF_004015085.1_Akkermansia_muciniphila_strain_EB-AMDK-18	90
GCF_003344865.1_Euzebya_sp._DY32-46_strain_DY32-46	89
GCF_900169565.1_Nitrospira_japonica|GCF_001458695.1_Candidatus_Nitrospira_inopinata	89
GCF_008728855.1_Rhodospirillaceae_bacterium_R5913_strain_R5913|GCF_008728835.1_Rhodospirillaceae_bacterium_R5959_strain_R5959	89
GCF_001654455.1_Niabella_ginsenosidivorans_strain_BS26	88
GCF_008065095.1_Gemmata_obscuriglobus_strain_DSM_5831|GCF_003149495.1_Gemmata_obscuriglobus_strain_DSM_5831	88
GCF_005083985.2_Cetia_pacifica_strain_TB6|GCF_000517565.1_Desulfurella_acetivorans_A63_strain_A63	88
GCF_009363895.1_Sphingomonas_ginsengisoli_An_et_al._2013_strain_KACC_16858	87
GCF_001644645.1_Flavisolibacter_tropicus_strain_LCS9	87
GCF_900097105.1_Akkermansia_glycaniphila	87
GCF_007748055.1_Planctomycetes_bacterium_Pan216_strain_Pan216	87
GCF_005083985.2_Cetia_pacifica_strain_TB6|GCF_000010325.1_Nitratiruptor_sp._SB155-2_strain_SB155-2	87
GCF_002116905.1_Rhizobacter_gummiphilus_strain_NS21	87
GCF_002277955.1_Thermogutta_terrifontis_strain_R1|GCF_007748055.1_Planctomycetes_bacterium_Pan216_strain_Pan216	86
GCF_003071365.1_Methyloceanibacter_sp._wino2_strain_wino2|GCF_000828475.1_Methyloceanibacter_caenitepidi_strain_Gela4	84
GCF_000317835.1_Deinococcus_peraridilitoris_DSM_19664_strain_DSM_19664|GCF_000092125.1_Meiothermus_silvanus_DSM_9946_strain_DSM_9946	84
GCF_000015025.1_Acidothermus_cellulolyticus_11B_strain_11B__ATCC_43068	84
GCF_000092785.1_Waddlia_chondrophila_WSU_86-1044_strain_WSU_86-1044|GCF_000470805.1_Chlamydia_pecorum_W73_strain_W73	84
GCF_007747995.1_Planctomycetes_bacterium_Mal52_strain_Mal52	84
GCF_000177615.2_Frankia_symbiont_of_Datisca_glomerata_strain_4085684	83
GCF_000024025.1_Catenulispora_acidiphila_DSM_44928_strain_DSM_44928|GCF_000284015.1_Blastococcus_saxobsidens_DD2_strain_DD2	82
GCF_000143165.1_Dehalogenimonas_lykanthroporepellens_BL-DC-9_strain_BL-DC-9|GCF_001953175.1_Dehalogenimonas_formicexedens_strain_NSZ-14	82
GCF_007970805.1_Flavisolibacter_ginsenosidimutans_strain_Gsoil_636	81
GCF_000020625.1_Prosthecochloris_aestuarii_DSM_271_strain_DSM_271|GCF_000258405.1_Ignavibacterium_album_JCM_16511_strain_JCM_16511	81
GCF_007747995.1_Planctomycetes_bacterium_Mal52_strain_Mal52|GCF_000092105.1_Planctopirus_limnophila_DSM_3776_strain_DSM_3776	81
GCF_007747215.1_Planctomycetes_bacterium_ETA_A1_strain_ETA_A1|GCF_003149495.1_Gemmata_obscuriglobus_strain_DSM_5831	81
GCF_000827125.1_Geoalkalibacter_subterraneus_strain_Red1|GCF_001278055.1_Desulfuromonas_soudanensis_strain_WTL	81
GCF_002310495.1_Nibricoccus_aquaticus_strain_HZ-65	79
GCF_002116905.1_Rhizobacter_gummiphilus_strain_NS21|GCF_000015725.1_Methylibium_petroleiphilum_PM1_strain_PM1	79
GCF_000243115.2_Niabella_soli_DSM_19437_strain_JS13-8__DSM_19437	78
GCF_001644645.1_Flavisolibacter_tropicus_strain_LCS9|GCF_007970805.1_Flavisolibacter_ginsenosidimutans_strain_Gsoil_636	78
GCF_000284115.1_Phycisphaera_mikurensis_NBRC_102666_strain_NBRC_102666|GCF_007748055.1_Planctomycetes_bacterium_Pan216_strain_Pan216	78
GCF_000024025.1_Catenulispora_acidiphila_DSM_44928_strain_DSM_44928|GCF_000092385.1_Streptomyces_bingchenggensis_BCW-1_strain_BCW-1	77
GCF_007970185.1_Pseudobacter_ginsenosidimutans_strain_Gsoil_221|GCF_007970805.1_Flavisolibacter_ginsenosidimutans_strain_Gsoil_636	77
GCF_000021685.1_Thermomicrobium_roseum_DSM_5159_strain_DSM_5159	76
GCF_000284115.1_Phycisphaera_mikurensis_NBRC_102666_strain_NBRC_102666|GCF_007748075.1_Planctomycetes_bacterium_Pan265_strain_Pan265	75
GCF_000186345.1_Isosphaera_pallida_ATCC_43644_strain_ATCC_43644|GCF_007748055.1_Planctomycetes_bacterium_Pan216_strain_Pan216	75
GCF_000092645.1_Thermobispora_bispora_DSM_43833_strain_DSM_43833|GCF_000024345.1_Kribbella_flavida_DSM_17836_strain_DSM_17836	73
GCF_900066015.1_Candidatus_Promineofilum_breve_strain_Cfx-K|GCF_900184705.1_Brevefilum_fermentans	73
GCF_000246855.1_Niastella_koreensis_GR20-10_strain_GR20-10	72
GCF_000020145.1_Elusimicrobium_minutum_Pei191_strain_Pei191	72
GCF_003966715.1_Blastochloris_sp._GI_strain_GI|GCF_001579845.1_Rhodoplanes_sp._Z2-YC6860_strain_YC6860	72
GCF_900465355.1_Candidatus_Bipolaricaulis_anaerobius	71
GCF_000025265.1_Conexibacter_woesei_DSM_14684_strain_DSM_14684|GCF_004208415.1_Ktedonobacterales_bacterium_SCAWS-G2_strain_SCAWS-G2	71
GCF_002277955.1_Thermogutta_terrifontis_strain_R1	71
GCF_000143965.1_Desulfarculus_baarsii_DSM_2075_strain_DSM_2075|GCF_005377625.1_Desulfoglaeba_alkanexedens_ALDC_strain_ALDC	71
GCF_000266945.1_Desulfomonile_tiedjei_DSM_6799_strain_DSM_6799	71
GCF_002831585.1_Bradyrhizobium_sp._SK17_strain_CBNU|GCF_001693515.2_Bradyrhizobium_paxllaeri_strain_LMTR_21	71
GCF_900066015.1_Candidatus_Promineofilum_breve_strain_Cfx-K	70
GCF_000020625.1_Prosthecochloris_aestuarii_DSM_271_strain_DSM_271|GCF_001886815.1_Caldithrix_abyssi_DSM_13497_strain_LF13	70
GCF_001746835.1_Lacunisphaera_limnophila_strain_IG16b	70
GCF_000020145.1_Elusimicrobium_minutum_Pei191_strain_Pei191|GCF_000179915.2_Terriglobus_saanensis_SP1PR4_strain_SP1PR4	70
GCF_004135735.1_Sorangium_cellulosum_strain_So_ceGT47	69
GCF_000146065.2_Candidatus_Cloacimonas_acidaminovorans_str._Evry_strain_Evry	68
GCF_000022565.1_Acidobacterium_capsulatum_ATCC_51196_strain_ATCC_51196|GCF_003330725.1_Acidisarcina_polymorpha_strain_SBC82	67
GCF_000284315.1_Leptospirillum_ferrooxidans_C2-3_strain_C2-3|GCF_000299235.1_Leptospirillum_ferriphilum_ML-04_strain_ML-04	67
GCF_001632775.1_Dokdonella_koreensis_DS-123_strain_DS-123	67
GCF_000020945.1_Coprothermobacter_proteolyticus_DSM_5265_strain_DSM_5265	66
GCF_000015265.1_Nocardioides_sp._JS614_strain_JS614|GCF_004014875.1_Nocardioides_sp._HY056_strain_HY056	66
GCF_002007645.1_Phycisphaerae_bacterium_ST-NAGAB-D1_strain_ST-NAGAB-D1|GCF_007753915.1_Phycisphaerae_bacterium_RAS2_strain_RAS2	66
GCF_000025185.1_Pirellula_staleyi_DSM_6068_strain_DSM_6068|GCF_008065135.1_Roseimaritima_ulvae_strain_UC8	66
GCF_000013365.1_Rhodopseudomonas_palustris_HaA2_strain_HaA2	66
GCF_000015305.1_Mycolicibacterium_vanbaalenii_PYR-1_strain_PYR-1	63
GCF_007747655.1_Planctomycetes_bacterium_ETA_A8_strain_ETA_A8	63
GCF_004801255.1_Desulfovibrio_desulfuricans_strain_IC1	63
GCF_002557795.1_Chitinophaga_caeni_strain_13|GCF_000024005.1_Chitinophaga_pinensis_DSM_2588_strain_DSM_2588	62
GCF_007970185.1_Pseudobacter_ginsenosidimutans_strain_Gsoil_221|GCF_003555545.1_Pseudoflavitalea_sp._5GH32-13_strain_5GH32-13	62
GCF_007998985.1_Sphingomonas_sp._AE3_strain_AE3	61
GCF_003352165.1_Acidibrevibacterium_fodinaquatile_strain_G45-3	61
GCF_007197755.1_Ferrovibrio_sp._K5_strain_K5	61
GCF_902459485.1_Aquicella_siphonis_strain_SGT-108	60
GCF_000017305.1_Kineococcus_radiotolerans_SRS30216___ATCC_BAA-149_strain_SRS30216|GCF_001042695.1_Scardovia_inopinata_JCM_12537_strain_JCM_12537	59
GCF_002355835.1_Candidatus_Endomicrobium_trichonymphae|GCF_001027545.1_Endomicrobium_proavitum_strain_Rsa215	59
GCF_900169565.1_Nitrospira_japonica	59
GCF_001713355.1_Methyloversatilis_sp._RAC08_strain_RAC08|GCF_000828635.1_Sulfuritalea_hydrogenivorans_sk43H_strain_DSM_22779	59
GCF_008728835.1_Rhodospirillaceae_bacterium_R5959_strain_R5959	59
GCF_000019365.1_Methylobacterium_sp._4-46_strain_4-46	59
GCF_000299095.1_alpha_proteobacterium_HIMB5_strain_HIMB5|GCF_002688585.1_Candidatus_Fonsibacter_ubiquis	58
GCF_000024025.1_Catenulispora_acidiphila_DSM_44928_strain_DSM_44928	58
GCF_007874125.1_Noviherbaspirillum_sp._UKPF54_strain_UKPF54|GCF_000198775.1_Paraburkholderia_rhizoxinica_HKI_454_strain_HKI_454	58
GCF_002752655.1_Methylosinus_trichosporium_OB3b_strain_OB3b	58
GCF_002284915.1_Actinobacteria_bacterium_IMCC26077_strain_IMCC26077|GCF_002287885.2_Candidatus_Nanopelagicus_limnes	57
GCF_000212735.1_Haliscomenobacter_hydrossis_DSM_1100_strain_DSM_1100	57
GCF_001443605.1_Salinivirga_cyanobacteriivorans_strain_L21-Spi-D4|GCF_000250635.1_Saprospira_grandis_str._Lewin_strain_Lewin	57
GCF_001610855.1_Gemmata_sp._SH-PL17_strain_SH-PL17|GCF_003149495.1_Gemmata_obscuriglobus_strain_DSM_5831	57
GCF_000015725.1_Methylibium_petroleiphilum_PM1_strain_PM1	57
GCF_001447885.1_Candidatus_Nasuia_deltocephalinicola_strain_PUNC|GCF_000442605.1_Candidatus_Nasuia_deltocephalinicola_str._NAS-ALF_strain_ALF	57
GCF_001717545.1_Anaerolineaceae_bacterium_oral_taxon_439_strain_W11661|GCF_900184705.1_Brevefilum_fermentans	56
GCF_000281175.1_Caldilinea_aerophila_DSM_14535___NBRC_104270_strain_DSM_14535|GCF_900184705.1_Brevefilum_fermentans	56
GCF_002119765.1_Pseudorhodoplanes_sinuspersici_strain_RIPI110	56
GCF_001011155.1_Hoeflea_sp._IMCC20628_strain_IMCC20628|GCF_003432385.1_Breoghania_sp._L-A4_strain_L-A4	55
GCF_000212395.1_Thermodesulfobium_narugense_DSM_14796_strain_DSM_14796|GCF_003057965.1_Thermodesulfobium_acidiphilum_strain_3127-1	55
GCF_000024405.1_Sebaldella_termitidis_ATCC_33386_strain_ATCC_33386|GCF_003019315.1_Fusobacterium_mortiferum_ATCC_9817_strain_ATCC_9817	55
GCF_000237145.1_Actinoplanes_sp._SE50/110_strain_SE50/110|GCF_003612775.1_Micromonospora_tulbaghiae_strain_CNY-010	55
GCF_000017805.1_Roseiflexus_castenholzii_DSM_13941_strain_DSM_13941|GCF_000016665.1_Roseiflexus_sp._RS-1_strain_RS-1	55
GCF_000019965.1_Opitutus_terrae_PB90-1_strain_PB90-1	55
GCF_003612895.1_Halobacteriovorax_sp._BALOs_7_strain_BALOs_7|GCF_002872415.1_Bacteriovorax_stolpii_strain_DSM_12778	55
GCF_902459485.1_Aquicella_siphonis_strain_SGT-108|GCF_003966755.1_Candidatus_Rickettsiella_viridis_strain_Ap-RA04	55
GCF_003150835.1_Phenylobacterium_sp._HYN0004_strain_HYN0004	55
GCF_000284415.1_Pararhodospirillum_photometricum_DSM_122_strain_DSM_122|GCF_000013085.1_Rhodospirillum_rubrum_ATCC_11170_strain_ATCC_11170	54
GCF_000695095.2_Gemmatimonas_phototrophica_strain_AP64	54
GCF_000010305.1_Gemmatimonas_aurantiaca_T-27_strain_T-27	54
GCF_007559025.1_Tomitella_sp._HY188_strain_HY188|GCF_000092225.1_Tsukamurella_paurometabola_DSM_20162_strain_DSM_20162	54
GCF_000317835.1_Deinococcus_peraridilitoris_DSM_19664_strain_DSM_19664|GCF_004208415.1_Ktedonobacterales_bacterium_SCAWS-G2_strain_SCAWS-G2	54
GCF_000092845.1_Brachyspira_murdochii_DSM_12563_strain_DSM_12563|GCF_000223215.1_Brachyspira_intermedia_PWS/A_strain_PWS/A	54
GCF_000737325.1_Sandaracinus_amylolyticus_strain_DSM_53668|GCF_000024805.1_Haliangium_ochraceum_DSM_14365_strain_DSM_14365	54
GCF_000019785.1_Leptothrix_cholodnii_SP-6_strain_SP-6|GCF_000284255.1_Rubrivivax_gelatinosus_IL144_strain_IL144	54
GCF_001659705.1_Arachidicoccus_sp._BS20_strain_BS20|GCF_007970805.1_Flavisolibacter_ginsenosidimutans_strain_Gsoil_636	53
GCF_001443605.1_Salinivirga_cyanobacteriivorans_strain_L21-Spi-D4|GCF_003353065.1_Candidatus_Cyclonatronum_proteinivorum_strain_Omega	53
GCF_000014725.1_Syntrophomonas_wolfei_subsp._wolfei_str._Goettingen_G311_strain_Goettingen_G311	52
GCF_000317835.1_Deinococcus_peraridilitoris_DSM_19664_strain_DSM_19664|GCF_000166335.1_Caldicellulosiruptor_owensensis_OL_strain_OL	52
GCF_000017505.1_Anaeromyxobacter_sp._Fw109-5_strain_Fw109-5|GCF_000022145.1_Anaeromyxobacter_dehalogenans_2CP-1_strain_2CP-1	52
GCF_001713355.1_Methyloversatilis_sp._RAC08_strain_RAC08|GCF_001953215.1_Betaproteobacteria_bacterium_GR16-43_strain_GR16-43	52
GCF_000009905.1_Symbiobacterium_thermophilum_IAM_14863_strain_IAM14863	51
GCF_000503895.1_Hyphomicrobium_nitrativorans_NL23_strain_NL23	50
GCF_000024345.1_Kribbella_flavida_DSM_17836_strain_DSM_17836	50
GCF_000013405.1_Syntrophus_aciditrophicus_SB_strain_SB	50
GCF_000284275.1_Bradyrhizobium_sp._S23321_strain_S23321	50
GCF_000242935.2_Opitutaceae_bacterium_TAV5_strain_TAV5|GCF_000019965.1_Opitutus_terrae_PB90-1_strain_PB90-1	49
GCF_001263175.1_Vulgatibacter_incomptus_strain_DSM_27710	49
GCF_003966755.1_Candidatus_Rickettsiella_viridis_strain_Ap-RA04	49
GCF_008329925.1_Sphaerotilus_natans_subsp._sulfidivorans_strain_D-507|GCF_001688905.2_Burkholderiales_bacterium_YL45_strain_YL45	49
GCF_900011245.1_Bradyrhizobium_sp.|GCF_001579845.1_Rhodoplanes_sp._Z2-YC6860_strain_YC6860	49
GCF_002007645.1_Phycisphaerae_bacterium_ST-NAGAB-D1_strain_ST-NAGAB-D1|GCF_001997385.1_Sedimentisphaera_cyanobacteriorum_strain_L21-RPul-D3	48
GCF_007750655.1_Planctomycetes_bacterium_Pla163_strain_Pla163|GCF_007748055.1_Planctomycetes_bacterium_Pan216_strain_Pan216	48
GCF_002950945.1_Sorangium_cellulosum_strain_So_ce26	48
GCF_000012865.1_Carboxydothermus_hydrogenoformans_Z-2901_strain_Z-2901	47
GCF_000025005.1_Thermobaculum_terrenum_ATCC_BAA-798_strain_ATCC_BAA-798|GCF_000024985.1_Sphaerobacter_thermophilus_DSM_20745_strain_DSM_20745	47
GCF_000022565.1_Acidobacterium_capsulatum_ATCC_51196_strain_ATCC_51196	47
GCF_900169565.1_Nitrospira_japonica|GCF_000299235.1_Leptospirillum_ferriphilum_ML-04_strain_ML-04	47
GCF_008329925.1_Sphaerotilus_natans_subsp._sulfidivorans_strain_D-507|GCF_001580455.1_Ramlibacter_tataouinensis_strain_5-10	47
GCF_000013885.1_Nitrobacter_hamburgensis_X14_strain_X14	47
GCF_003264115.1_Erythrobacter_sp._KY5_strain_KY5|GCF_003355455.1_Erythrobacter_sp._YH-07_strain_YH-07	46
GCF_000014725.1_Syntrophomonas_wolfei_subsp._wolfei_str._Goettingen_G311_strain_Goettingen_G311|GCF_900604345.1_Christensenella_sp._Marseille-P3954_strain_Marseille-P3954	46
GCF_000284115.1_Phycisphaera_mikurensis_NBRC_102666_strain_NBRC_102666	46
GCF_002795825.1_Mariprofundus_ferrinatatus_strain_CP-8|GCF_002795805.1_Mariprofundus_aestuarium_strain_CP-5	46
GCF_003967035.1_Rhodanobacteraceae_bacterium_Dysh456_strain_Dysh456|GCF_001641285.1_Dyella_thiooxydans_strain_ATSB10	46
GCF_003130795.1_Azospirillum_sp._CFH_70021_strain_CFH_70021|GCF_003568845.1_Indioceanicola_profundi_strain_SCSIO_08040	46
GCF_000230975.2_Hyphomicrobium_denitrificans_1NES1_strain_1NES1	45
GCF_003176915.1_Candidatus_Cardinium_hertigii_strain_cHgTN10|GCF_000020565.1_Candidatus_Amoebophilus_asiaticus_5a2_strain_5a2	45
GCF_001659705.1_Arachidicoccus_sp._BS20_strain_BS20|GCF_000250635.1_Saprospira_grandis_str._Lewin_strain_Lewin	45
GCF_007750855.1_Planctomycetes_bacterium_Pla175_strain_Pla175|GCF_007741515.1_Planctomycetes_bacterium_HG15A2_strain_HG15A2	45
GCF_001273775.1_Nitrospira_moscoviensis_strain_NSP_M-1	45
GCF_000015265.1_Nocardioides_sp._JS614_strain_JS614	44
GCF_006494775.1_Nocardioides_humi_strain_DCY24	44
GCF_000016665.1_Roseiflexus_sp._RS-1_strain_RS-1	44
GCF_001746835.1_Lacunisphaera_limnophila_strain_IG16b|GCF_000019965.1_Opitutus_terrae_PB90-1_strain_PB90-1	44
GCF_003612895.1_Halobacteriovorax_sp._BALOs_7_strain_BALOs_7|GCF_000018405.1_Desulfococcus_oleovorans_Hxd3_strain_Hxd3	44
GCF_000344805.1_Bradyrhizobium_oligotrophicum_S58_strain_S58	44
GCF_000020965.1_Dictyoglomus_thermophilum_H-6-12_strain_H-6-12__ATCC_35947|GCF_000021645.1_Dictyoglomus_turgidum_DSM_6724_strain_DSM_6724	43
GCF_900637135.1_Mycolicibacterium_flavescens_strain_NCTC10271	43
GCF_001017655.1_Kiritimatiella_glycovorans_strain_L21-Fru-AB	43
GCF_001713355.1_Methyloversatilis_sp._RAC08_strain_RAC08	43
GCF_000218625.1_Flexistipes_sinusarabici_DSM_4947_strain_DSM_4947|GCF_000183405.1_Calditerrivibrio_nitroreducens_DSM_19672_strain_DSM_19672	42
GCF_000024225.1_Atopobium_parvulum_DSM_20469_strain_DSM_20469	42
GCF_000597885.1_Flammeovirgaceae_bacterium_311_strain_311	42
GCF_000246855.1_Niastella_koreensis_GR20-10_strain_GR20-10|GCF_007970805.1_Flavisolibacter_ginsenosidimutans_strain_Gsoil_636	42
GCF_008087665.1_Mariniblastus_fucicola_strain_FC18	42
GCF_008087665.1_Mariniblastus_fucicola_strain_FC18|GCF_008065135.1_Roseimaritima_ulvae_strain_UC8	42
GCF_000513295.1_Magnetospirillum_gryphiswaldense_MSR-1_v2_strain_MSR-1|GCF_001511835.1_Magnetospirillum_sp._XM-1	42
GCF_000218625.1_Flexistipes_sinusarabici_DSM_4947_strain_DSM_4947|GCF_004208415.1_Ktedonobacterales_bacterium_SCAWS-G2_strain_SCAWS-G2	41
GCF_001017435.1_Polyangium_brachysporum_strain_DSM_7029|GCF_000015725.1_Methylibium_petroleiphilum_PM1_strain_PM1	41
GCF_003130795.1_Azospirillum_sp._CFH_70021_strain_CFH_70021|GCF_000632475.1_Azospirillum_brasilense_strain_Az39	41
GCF_003008515.1_Phreatobacter_cathodiphilus_strain_S-12|GCF_001579845.1_Rhodoplanes_sp._Z2-YC6860_strain_YC6860	41
GCF_002952755.1_Candidatus_Saccharibacteria_bacterium_YM_S32_TM7_50_20_strain_YM_S32_TM7_50_20|GCF_002761215.1_Candidatus_Gracilibacteria_bacterium_HOT-871_strain_HOT-871	40
GCF_000014725.1_Syntrophomonas_wolfei_subsp._wolfei_str._Goettingen_G311_strain_Goettingen_G311|GCF_000092405.1_Syntrophothermus_lipocalidus_DSM_12680_strain_DSM_12680	40
GCF_003325355.1_Runella_sp._HYN0085_strain_HYN0085	40
GCF_003491425.1_Salinibacter_ruber_strain_M1|GCF_000224745.1_Rhodothermus_marinus_SG0.5JP17-172_strain_SG0.5JP17-172	40
GCF_001886815.1_Caldithrix_abyssi_DSM_13497_strain_LF13	40
GCF_007748075.1_Planctomycetes_bacterium_Pan265_strain_Pan265	40
GCF_008033135.1_Chitinolyticbacter_meiyuanensis_strain_SYBC-H1|GCF_003952345.1_Iodobacter_sp._H11R3_strain_H11R3	40
GCF_003428335.1_Solimonas_sp._K1W22B-7_strain_K1W22B-7|GCF_900637305.1_Cardiobacterium_hominis_strain_NCTC10426	40
GCF_002117145.1_Candidatus_Nucleicultrix_amoebiphila_FS5_strain_FS5	39
GCF_004322855.1_Egibacter_rhizosphaerae_strain_EGI_80759	39
GCF_900289045.1_Micropruina_glycogenica	39
GCF_000024365.1_Nakamurella_multipartita_DSM_44233_strain_DSM_44233|GCF_000024345.1_Kribbella_flavida_DSM_17836_strain_DSM_17836	39
GCF_002557795.1_Chitinophaga_caeni_strain_13|GCF_007970805.1_Flavisolibacter_ginsenosidimutans_strain_Gsoil_636	39
GCF_007751255.1_Planctomycetes_bacterium_Pla86_strain_Pla86	39
GCF_002277955.1_Thermogutta_terrifontis_strain_R1|GCF_000092105.1_Planctopirus_limnophila_DSM_3776_strain_DSM_3776	39
GCF_002277955.1_Thermogutta_terrifontis_strain_R1|GCF_008254045.1_Gemmataceae_bacterium_PX52_strain_PX52	39
GCF_000242455.2_Singulisphaera_acidiphila_DSM_18658_strain_DSM_18658	39
GCF_000179915.2_Terriglobus_saanensis_SP1PR4_strain_SP1PR4	39
GCF_000022565.1_Acidobacterium_capsulatum_ATCC_51196_strain_ATCC_51196|GCF_000179915.2_Terriglobus_saanensis_SP1PR4_strain_SP1PR4	39
GCF_000092785.1_Waddlia_chondrophila_WSU_86-1044_strain_WSU_86-1044|GCF_000299235.1_Leptospirillum_ferriphilum_ML-04_strain_ML-04	39
GCF_000522985.1_Gemmatirosa_kalamazoonesis_strain_KBS708|GCF_000299235.1_Leptospirillum_ferriphilum_ML-04_strain_ML-04	39
GCF_001547735.1_Thermosulfidibacter_takaii_ABI70S6_strain_ABI70S6	38
GCF_003408515.1_Micromonospora_sp._B006_strain_B006	38
GCF_000183425.1_Marivirga_tractuosa_DSM_4126_strain_DSM_4126	38
GCF_000025185.1_Pirellula_staleyi_DSM_6068_strain_DSM_6068|GCF_007747655.1_Planctomycetes_bacterium_ETA_A8_strain_ETA_A8	38
GCF_008087665.1_Mariniblastus_fucicola_strain_FC18|GCF_007748115.1_Planctomycetes_bacterium_Pan97_strain_Pan97	38
GCF_000265425.1_Terriglobus_roseus_DSM_18391_strain_DSM_18391|GCF_000179915.2_Terriglobus_saanensis_SP1PR4_strain_SP1PR4	38
GCF_004135755.1_Sorangium_cellulosum_strain_So_ce836	38
GCF_002951955.1_Vitreoscilla_sp._C1_strain_C1|GCF_002002905.1_Aquaspirillum_sp._LM1_strain_LM1	38
GCF_003432385.1_Breoghania_sp._L-A4_strain_L-A4	37
GCF_004295685.1_Silvanigrellales_bacterium_RF1110005_strain_RF1110005	37
GCF_000177635.2_Desulfurispirillum_indicum_S5_strain_S5	37
GCF_006007965.1_Nocardioides_sp._dk3136_strain_dk3136	37
GCF_005377625.1_Desulfoglaeba_alkanexedens_ALDC_strain_ALDC	37
GCF_008329925.1_Sphaerotilus_natans_subsp._sulfidivorans_strain_D-507|GCF_000284255.1_Rubrivivax_gelatinosus_IL144_strain_IL144	37
GCF_001447885.1_Candidatus_Nasuia_deltocephalinicola_strain_PUNC|GCF_000219195.1_Candidatus_Tremblaya_princeps_PCIT_strain_PCIT	37
GCF_003574215.1_Hydrogenophilus_thermoluteolus_strain_TH-1|GCF_001953215.1_Betaproteobacteria_bacterium_GR16-43_strain_GR16-43	37
GCF_004168365.1_Xanthomonadaceae_bacterium_AQ6-296_strain_AQ6-296	37
GCF_008728855.1_Rhodospirillaceae_bacterium_R5913_strain_R5913	37
GCF_000237305.1_Streptomyces_cattleya_NRRL_8057___DSM_46488_strain_NRRL_8057|GCF_000092385.1_Streptomyces_bingchenggensis_BCW-1_strain_BCW-1	36
GCF_004683965.1_Nocardioides_sp._MMS17-SY207-3_strain_MMS17-SY207-3	36
GCF_007362775.1_Microlunatus_sp._KUDC0627_strain_KUDC0627|GCF_004014875.1_Nocardioides_sp._HY056_strain_HY056	36
GCF_000014145.1_Cytophaga_hutchinsonii_ATCC_33406_strain_ATCC_33406|GCF_005166025.1_Fabibacter_pacificus_strain_9dcg1	36
GCF_001443605.1_Salinivirga_cyanobacteriivorans_strain_L21-Spi-D4|GCF_000258405.1_Ignavibacterium_album_JCM_16511_strain_JCM_16511	36
GCF_007747995.1_Planctomycetes_bacterium_Mal52_strain_Mal52|GCF_000165715.2_Rubinisphaera_brasiliensis_DSM_5305_strain_DSM_5305	36
GCF_007874125.1_Noviherbaspirillum_sp._UKPF54_strain_UKPF54|GCF_001953215.1_Betaproteobacteria_bacterium_GR16-43_strain_GR16-43	36
GCF_000828475.1_Methyloceanibacter_caenitepidi_strain_Gela4	35
GCF_002285795.1_Plantactinospora_sp._KBS50_strain_KBS50	35
GCF_002007645.1_Phycisphaerae_bacterium_ST-NAGAB-D1_strain_ST-NAGAB-D1	35
GCF_007751035.1_Planctomycetes_bacterium_Pla85_3_4_strain_Pla85_3_4	35
GCF_001610835.1_Planctomyces_sp._SH-PL14_strain_SH-PL14	35
GCF_000019785.1_Leptothrix_cholodnii_SP-6_strain_SP-6	35
GCF_000494755.1_Actinoplanes_friuliensis_DSM_7358_strain_DSM_7358	34
GCF_005490785.1_Brachybacterium_sp._SGAir0954_strain_SGAir0954|GCF_001042695.1_Scardovia_inopinata_JCM_12537_strain_JCM_12537	34
[truncated: 3,498 more rows]

## Sheet: arable14_BACTERIAL_16SrRNA
GCF_000953475.1_Methylacidiphilum_fumariolicum_SolV|GCF_000019665.1_Methylacidiphilum_infernorum_V4_strain_V4	1518
[truncated: 3,928 more rows]

[truncated: 23 more sheets: arable20_BACTERIAL_16SrRNA, arable24_BACTERIAL_16SrRNA, barefallow03_BACTERIAL_16SrRNA, barefallow04_BACTERIAL_16SrRNA, barefallow08_BACTERIAL_16SrRNA, grassland10_ARCHAEAL_16SrRNA, grassland17_ARCHAEAL_16SrRNA, grassland26_ARCHAEAL_16SrRNA, arable14_ARCHAEAL_16SrRNA, arable20_ARCHAEAL_16SrRNA, arable24_ARCHAEAL_16SrRNA, barefallow03_ARCHAEAL_16SrRNA, barefallow04_ARCHAEAL_16SrRNA, barefallow08_ARCHAEAL_16SrRNA, grassland10_FUNGAL_18SrRNA, grassland17_FUNGAL_18SrRNA, grassland26_FUNGAL_18SrRNA, arable14_FUNGAL_18SrRNA, arable20_FUNGAL_18SrRNA, arable24_FUNGAL_18SrRNA …]
